# Supplementary material for: Role-playing is an effective instructional strategy for genetic counseling training: an investigation and comparative study
Source: BMC Med Educ. 2016 Sep 2;16(1):235. doi: 10.1186/s12909-016-0756-4 (PMC5010759; doi:10.1186/s12909-016-0756-4)
Supplement: Additional file 1: — Students’ ranks in pre-training instructional tests on 42 key elements of genetic counseling. (XLS 77 kb) [file 12909_2016_756_MOESM1_ESM.xls]

## Sheet: Sheet1
Sample ID	Congenital disease	Familial disease	Genetic disease	Genetic maker	Epigenetic	Mitosis	Meiosis	Dynamic mutation	Euchromatin	Heterochromatin	Sex chromatin	Karyotype	Pedigree	Trisomy 21 syndrome	Trisomy 18 syndrome	Trisomy 13 syndrome	Turner syndrome	Klinefelter syndrome	Huntington chorea	Albinism type Ⅰ	Vitamin D resistant rickets	Duchenne muscular dystrophy	Heterogeneity	Genetic anticipation	Genetic imprinting	Delayed dominance	Irregular dominance	Incomplete dominance	Gene pleiotropy	Quantitative trait	Qualitative trait	Genetic susceptibility	Genetic liability	Coefficient of relationship	Inbreeding coefficient	Law of genetic equilibrium	Mitochondrial disease	Genetic hypothesis of tumorigenesis	Gene therapy	Genetic diagnosis	Genetic counseling	Genetic screening
C200901	2	2	2	0	1	3	3	0	3	2	3	1	0	1	0	0	0	0	0	2	1	1	1	0	0	0	0	1	0	0	0	1	0	0	0	2	2	1	1	1	1	0
C200902	3	3	3	1	0	3	3	2	3	0	3	0	0	2	0	0	0	0	3	2	2	1	0	0	0	0	0	0	0	0	0	0	0	0	1	0	1	1	1	1	0	1
C200903	2	2	2	0	3	3	3	1	3	2	3	0	0	2	1	1	0	0	2	2	2	2	1	1	0	0	0	0	0	0	0	0	0	0	0	1	1	1	1	1	2	2
C200904	2	2	2	1	0	3	3	0	2	2	3	0	0	3	0	0	0	0	2	2	2	2	1	1	0	0	0	0	0	0	0	0	0	1	1	1	1	0	1	2	2	1
C200905	3	3	3	0	3	3	3	0	3	3	3	0	0	3	0	0	0	0	2	3	2	0	0	0	1	0	0	1	1	0	0	0	0	0	0	0	1	1	1	1	1	1
C200906	2	2	2	0	0	2	2	0	1	1	1	0	0	1	0	0	2	0	2	2	1	1	0	0	1	0	0	1	1	1	1	0	0	0	0	1	0	1	1	1	1	0
C200907	1	1	2	0	0	3	3	3	1	3	1	1	2	2	1	1	2	1	2	2	2	0	0	0	0	0	0	2	2	0	0	0	0	1	1	0	1	0	1	1	1	1
C200908	2	2	3	0	1	2	2	1	0	0	0	1	1	2	1	1	2	0	2	2	2	1	0	0	1	0	0	1	0	0	0	1	0	0	0	1	1	1	1	1	1	0
C200909	1	1	1	0	0	2	2	0	2	2	2	0	0	2	0	0	0	0	0	1	1	0	0	0	0	0	0	0	0	0	0	0	0	0	0	0	0	0	1	1	0	0
C200910	2	3	2	0	0	3	3	0	3	3	3	0	2	2	2	1	1	0	0	1	2	1	1	1	0	0	0	2	0	0	0	0	0	1	1	1	2	0	3	3	2	1
C200911	3	3	3	1	0	3	3	1	3	2	3	0	0	3	0	0	0	0	2	2	2	0	0	0	0	0	0	1	0	0	0	0	0	0	0	0	1	1	1	1	0	0
C200912	2	2	2	0	0	3	3	1	3	3	3	1	1	3	0	0	2	0	2	3	2	0	0	0	0	0	0	1	1	0	0	0	0	1	1	0	3	0	1	1	0	0
C200913	2	2	2	0	2	3	3	0	2	2	2	0	1	2	0	0	0	0	2	2	1	1	0	0	0	0	0	1	0	0	0	1	1	0	0	0	1	0	1	1	1	1
C200914	2	2	2	0	1	3	3	0	3	1	3	0	0	3	0	0	2	0	3	3	3	0	0	0	0	0	0	1	1	0	0	1	0	0	0	1	2	0	1	1	1	1
C200915	2	2	2	0	1	3	3	0	3	3	3	0	0	1	0	0	1	0	1	2	2	1	0	0	0	0	0	0	0	0	0	0	0	0	0	0	2	0	1	1	0	0
C200916	2	2	2	0	1	3	3	0	2	2	2	1	1	2	0	0	0	0	2	2	2	2	0	0	0	0	0	0	1	0	0	0	0	0	0	0	2	1	2	2	2	2
C200917	1	1	1	1	0	3	3	0	2	2	2	1	0	2	0	0	1	0	1	2	2	0	0	0	0	0	0	1	1	0	0	0	0	0	0	0	0	0	1	1	1	1
C200918	2	2	2	0	0	3	3	1	1	1	2	1	1	3	1	1	0	0	1	2	3	1	1	0	0	0	1	1	0	0	0	0	0	1	1	0	2	2	1	2	1	0
C200919	3	3	3	1	0	3	3	0	3	1	3	1	1	1	0	0	1	0	2	1	2	1	0	0	0	0	0	0	0	0	0	0	0	1	0	0	0	1	1	1	1	2
C200920	2	2	2	1	1	3	3	0	2	2	2	0	0	2	0	0	2	0	2	2	3	1	0	0	0	0	0	1	2	0	0	0	0	1	1	0	2	1	1	1	2	2
C200921	2	2	2	0	1	3	3	0	3	2	3	1	0	1	0	0	0	0	0	2	1	1	1	0	0	0	0	1	0	0	0	1	0	0	0	2	2	1	1	1	1	0
C200922	3	3	3	1	0	3	3	2	3	0	3	0	0	2	0	0	0	0	3	2	2	1	0	0	0	0	0	0	0	0	0	0	0	0	1	0	1	1	1	1	0	1
C200923	2	2	2	0	3	3	3	1	3	2	3	0	0	2	1	1	0	0	2	2	2	2	1	1	0	0	0	0	0	0	0	0	0	0	0	1	1	1	1	1	2	2
C200924	2	2	2	1	0	3	3	0	2	2	3	0	0	3	0	0	0	0	2	2	2	2	1	1	0	0	0	0	0	0	0	0	0	1	1	1	1	0	1	2	2	1
C200925	3	3	3	0	3	3	3	0	3	3	3	0	0	3	0	0	0	0	2	3	2	0	0	0	1	0	0	1	1	0	0	0	0	0	0	0	1	1	1	1	1	1
C200926	2	2	2	0	0	2	2	0	1	1	1	0	0	1	0	0	2	0	2	2	1	1	0	0	1	0	0	1	1	1	1	0	0	0	0	1	0	1	1	1	1	0
C200927	1	1	2	0	0	3	3	3	1	3	1	1	2	2	1	1	2	1	2	2	2	0	0	0	0	0	0	2	2	0	0	0	0	1	1	0	1	0	1	1	1	1
C200928	2	2	3	0	1	2	2	1	0	0	0	1	1	2	1	1	2	0	2	2	2	1	0	0	1	0	0	1	0	0	0	1	0	0	0	1	1	1	1	1	1	0
C200929	2	2	2	0	1	3	3	0	2	2	2	1	1	2	0	0	0	0	2	2	2	2	0	0	0	0	0	0	1	0	0	0	0	0	0	0	2	1	2	2	2	2
C200930	2	3	2	0	0	3	3	0	3	3	3	0	2	2	2	1	1	0	0	1	2	1	1	1	0	0	0	2	0	0	0	0	0	1	1	1	2	0	3	3	2	1
C200931	3	3	3	1	0	3	3	1	3	2	3	0	0	3	0	0	0	0	2	2	2	0	0	0	0	0	0	1	0	0	0	0	0	0	0	0	1	1	1	1	0	0
C200932	2	2	2	0	0	3	3	1	3	3	3	1	1	3	0	0	2	0	2	3	2	0	0	0	0	0	0	1	1	0	0	0	0	1	1	0	3	0	1	1	0	0
C200933	2	2	2	0	2	3	3	0	2	2	2	0	1	2	0	0	0	0	2	2	1	1	0	0	0	0	0	1	0	0	0	1	1	0	0	0	1	0	1	1	1	1
C200934	2	2	2	0	1	3	3	0	3	1	3	0	0	3	0	0	2	0	3	3	3	0	0	0	0	0	0	1	1	0	0	1	0	0	0	1	2	0	1	1	1	1
C200935	2	2	2	0	1	3	3	0	3	3	3	0	0	1	0	0	1	0	1	2	2	1	0	0	0	0	0	0	0	0	0	0	0	0	0	0	2	0	1	1	0	0
C200936	1	1	1	0	0	2	2	0	2	2	2	0	0	2	0	0	0	0	0	1	1	0	0	0	0	0	0	0	0	0	0	0	0	0	0	0	0	0	1	1	0	0
C200937	1	1	1	1	0	3	3	0	2	2	2	1	0	2	0	0	1	0	1	2	2	0	0	0	0	0	0	1	1	0	0	0	0	0	0	0	0	0	1	1	1	1
C200938	2	2	2	0	0	3	3	1	1	1	2	1	1	3	1	1	0	0	1	2	3	1	1	0	0	0	1	1	0	0	0	0	0	1	1	0	2	2	1	2	1	0
C200939	3	3	3	1	0	3	3	0	3	1	3	1	1	1	0	0	1	0	2	1	2	1	0	0	0	0	0	0	0	0	0	0	0	1	0	0	0	1	1	1	1	2
C200940	2	2	2	1	1	3	3	0	2	2	2	0	0	2	0	0	2	0	2	2	3	1	0	0	0	0	0	1	2	0	0	0	0	1	1	0	2	1	1	1	2	2
C200941	2	2	2	0	1	3	3	0	3	2	3	1	0	1	0	0	0	0	0	2	1	1	1	0	0	0	0	1	0	0	0	1	0	0	0	2	2	1	1	1	1	0
C200942	3	3	3	1	0	3	3	2	3	0	3	0	0	2	0	0	0	0	3	2	2	1	0	0	0	0	0	0	0	0	0	0	0	0	1	0	1	1	1	1	0	1
C200943	3	3	3	0	3	3	3	0	3	3	3	0	0	3	0	0	0	0	2	3	2	0	0	0	1	0	0	1	1	0	0	0	0	0	0	0	1	1	1	1	1	1
C200944	2	2	2	0	3	3	3	1	3	2	3	0	0	2	1	1	0	0	2	2	2	2	1	1	0	0	0	0	0	0	0	0	0	0	0	1	1	1	1	1	2	2
C200945	2	2	2	1	0	3	3	0	2	2	3	0	0	3	0	0	0	0	2	2	2	2	1	1	0	0	0	0	0	0	0	0	0	1	1	1	1	0	1	2	2	1
C200946	2	2	2	0	0	2	2	0	1	1	1	0	0	1	0	0	2	0	2	2	1	1	0	0	1	0	0	1	1	1	1	0	0	0	0	1	0	1	1	1	1	0
C200947	1	1	2	0	0	3	3	3	1	3	1	1	2	2	1	1	2	1	2	2	2	0	0	0	0	0	0	2	2	0	0	0	0	1	1	0	1	0	1	1	1	1
C200948	2	2	3	0	1	2	2	1	0	0	0	1	1	2	1	1	2	0	2	2	2	1	0	0	1	0	0	1	0	0	0	1	0	0	0	1	1	1	1	1	1	0
C200949	1	1	1	0	0	2	2	0	2	2	2	0	0	2	0	0	0	0	0	1	1	0	0	0	0	0	0	0	0	0	0	0	0	0	0	0	0	0	1	1	0	0
C200950	2	3	2	0	0	3	3	0	3	3	3	0	2	2	2	1	1	0	0	1	2	1	1	1	0	0	0	2	0	0	0	0	0	1	1	1	2	0	3	3	2	1
C200951	3	3	3	1	0	3	3	1	3	2	3	0	0	3	0	0	0	0	2	2	2	0	0	0	0	0	0	1	0	0	0	0	0	0	0	0	1	1	1	1	0	0
C200952	3	3	3	1	0	3	3	0	3	1	3	1	1	1	0	0	1	0	2	1	2	1	0	0	0	0	0	0	0	0	0	0	0	1	0	0	0	1	1	1	1	2
C200953	2	2	2	0	0	3	3	1	3	3	3	1	1	3	0	0	2	0	2	3	2	0	0	0	0	0	0	1	1	0	0	0	0	1	1	0	3	0	1	1	0	0
C200954	2	2	2	0	2	3	3	0	2	2	2	0	1	2	0	0	0	0	2	2	1	1	0	0	0	0	0	1	0	0	0	1	1	0	0	0	1	0	1	1	1	1
C200955	2	2	2	0	1	3	3	0	3	1	3	0	0	3	0	0	2	0	3	3	3	0	0	0	0	0	0	1	1	0	0	1	0	0	0	1	2	0	1	1	1	1
C200956	2	2	2	0	1	3	3	0	3	3	3	0	0	1	0	0	1	0	1	2	2	1	0	0	0	0	0	0	0	0	0	0	0	0	0	0	2	0	1	1	0	0
C200957	2	2	2	0	1	3	3	0	2	2	2	1	1	2	0	0	0	0	2	2	2	2	0	0	0	0	0	0	1	0	0	0	0	0	0	0	2	1	2	2	2	2
C200958	1	1	1	1	0	3	3	0	2	2	2	1	0	2	0	0	1	0	1	2	2	0	0	0	0	0	0	1	1	0	0	0	0	0	0	0	0	0	1	1	1	1
C200959	2	2	2	0	0	3	3	1	1	1	2	1	1	3	1	1	0	0	1	2	3	1	1	0	0	0	1	1	0	0	0	0	0	1	1	0	2	2	1	2	1	0
C200960	2	2	2	1	1	3	3	0	2	2	2	0	0	2	0	0	2	0	2	2	3	1	0	0	0	0	0	1	2	0	0	0	0	1	1	0	2	1	1	1	2	2
C201001	2	2	2	0	1	3	3	0	3	2	3	1	0	1	0	0	0	0	0	2	1	1	1	0	0	0	0	1	0	0	0	1	0	0	0	2	2	1	1	1	1	0
C201002	3	3	3	1	0	3	3	2	3	0	3	0	0	2	0	0	0	0	3	2	2	1	0	0	0	0	0	0	0	0	0	0	0	0	1	0	1	1	1	1	0	1
C201003	2	2	2	0	3	3	3	1	3	2	3	0	0	2	1	1	0	0	2	2	2	2	1	1	0	0	0	0	0	0	0	0	0	0	0	1	1	1	1	1	2	2
C201004	2	2	2	1	0	3	3	0	2	2	3	0	0	3	0	0	0	0	2	2	2	2	1	1	0	0	0	0	0	0	0	0	0	1	1	1	1	0	1	2	2	1
C201005	3	3	3	0	3	3	3	0	3	3	3	0	0	3	0	0	0	0	2	3	2	0	0	0	1	0	0	1	1	0	0	0	0	0	0	0	1	1	1	1	1	1
C201006	2	2	2	0	0	2	2	0	1	1	1	0	0	1	0	0	2	0	2	2	1	1	0	0	1	0	0	1	1	1	1	0	0	0	0	1	0	1	1	1	1	0
C201007	1	1	2	0	0	3	3	3	1	3	1	1	2	2	1	1	2	1	2	2	2	0	0	0	0	0	0	2	2	0	0	0	0	1	1	0	1	0	1	1	1	1
C201008	2	2	3	0	1	2	2	1	0	0	0	1	1	2	1	1	2	0	2	2	2	1	0	0	1	0	0	1	0	0	0	1	0	0	0	1	1	1	1	1	1	0
C201009	1	1	1	0	0	2	2	0	2	2	2	0	0	2	0	0	0	0	0	1	1	0	0	0	0	0	0	0	0	0	0	0	0	0	0	0	0	0	1	1	0	0
C201010	3	3	3	1	0	3	3	0	3	1	3	1	1	1	0	0	1	0	2	1	2	1	0	0	0	0	0	0	0	0	0	0	0	1	0	0	0	1	1	1	1	2
C201011	2	2	2	1	1	3	3	0	2	2	2	0	0	2	0	0	2	0	2	2	3	1	0	0	0	0	0	1	2	0	0	0	0	1	1	0	2	1	1	1	2	2
C201012	2	3	2	0	0	3	3	0	3	3	3	0	2	2	2	1	1	0	0	1	2	1	1	1	0	0	0	2	0	0	0	0	0	1	1	1	2	0	3	3	2	1
C201013	3	3	3	1	0	3	3	1	3	2	3	0	0	3	0	0	0	0	2	2	2	0	0	0	0	0	0	1	0	0	0	0	0	0	0	0	1	1	1	1	0	0
C201014	2	2	2	0	0	3	3	1	3	3	3	1	1	3	0	0	2	0	2	3	2	0	0	0	0	0	0	1	1	0	0	0	0	1	1	0	3	0	1	1	0	0
C201015	2	2	2	0	2	3	3	0	2	2	2	0	1	2	0	0	0	0	2	2	1	1	0	0	0	0	0	1	0	0	0	1	1	0	0	0	1	0	1	1	1	1
C201016	2	2	2	0	1	3	3	0	3	1	3	0	0	3	0	0	2	0	3	3	3	0	0	0	0	0	0	1	1	0	0	1	0	0	0	1	2	0	1	1	1	1
C201017	2	2	2	0	1	3	3	0	3	3	3	0	0	1	0	0	1	0	1	2	2	1	0	0	0	0	0	0	0	0	0	0	0	0	0	0	2	0	1	1	0	0
C201018	2	2	2	0	1	3	3	0	2	2	2	1	1	2	0	0	0	0	2	2	2	2	0	0	0	0	0	0	1	0	0	0	0	0	0	0	2	1	2	2	2	2
C201019	1	1	1	1	0	3	3	0	2	2	2	1	0	2	0	0	1	0	1	2	2	0	0	0	0	0	0	1	1	0	0	0	0	0	0	0	0	0	1	1	1	1
C201020	2	2	2	0	0	3	3	1	1	1	2	1	1	3	1	1	0	0	1	2	3	1	1	0	0	0	1	1	0	0	0	0	0	1	1	0	2	2	1	2	1	0
C201021	2	2	2	0	1	3	3	0	3	2	3	1	0	1	0	0	0	0	0	2	1	1	1	0	0	0	0	1	0	0	0	1	0	0	0	2	2	1	1	1	1	0
C201022	3	3	3	1	0	3	3	2	3	0	3	0	0	2	0	0	0	0	3	2	2	1	0	0	0	0	0	0	0	0	0	0	0	0	1	0	1	1	1	1	0	1
C201023	2	2	2	0	3	3	3	1	3	2	3	0	0	2	1	1	0	0	2	2	2	2	1	1	0	0	0	0	0	0	0	0	0	0	0	1	1	1	1	1	2	2
C201024	2	2	2	1	0	3	3	0	2	2	3	0	0	3	0	0	0	0	2	2	2	2	1	1	0	0	0	0	0	0	0	0	0	1	1	1	1	0	1	2	2	1
C201025	3	3	3	0	3	3	3	0	3	3	3	0	0	3	0	0	0	0	2	3	2	0	0	0	1	0	0	1	1	0	0	0	0	0	0	0	1	1	1	1	1	1
C201026	2	2	2	0	0	2	2	0	1	1	1	0	0	1	0	0	2	0	2	2	1	1	0	0	1	0	0	1	1	1	1	0	0	0	0	1	0	1	1	1	1	0
C201027	1	1	2	0	0	3	3	3	1	3	1	1	2	2	1	1	2	1	2	2	2	0	0	0	0	0	0	2	2	0	0	0	0	1	1	0	1	0	1	1	1	1
C201028	2	2	3	0	1	2	2	1	0	0	0	1	1	2	1	1	2	0	2	2	2	1	0	0	1	0	0	1	0	0	0	1	0	0	0	1	1	1	1	1	1	0
C201029	1	1	1	0	0	2	2	0	2	2	2	0	0	2	0	0	0	0	0	1	1	0	0	0	0	0	0	0	0	0	0	0	0	0	0	0	0	0	1	1	0	0
C201030	2	3	2	0	0	3	3	0	3	3	3	0	2	2	2	1	1	0	0	1	2	1	1	1	0	0	0	2	0	0	0	0	0	1	1	1	2	0	3	3	2	1
C201031	3	3	3	1	0	3	3	1	3	2	3	0	0	3	0	0	0	0	2	2	2	0	0	0	0	0	0	1	0	0	0	0	0	0	0	0	1	1	1	1	0	0
C201032	2	2	2	0	0	3	3	1	3	3	3	1	1	3	0	0	2	0	2	3	2	0	0	0	0	0	0	1	1	0	0	0	0	1	1	0	3	0	1	1	0	0
C201033	2	2	2	0	2	3	3	0	2	2	2	0	1	2	0	0	0	0	2	2	1	1	0	0	0	0	0	1	0	0	0	1	1	0	0	0	1	0	1	1	1	1
C201034	2	2	2	0	1	3	3	0	3	1	3	0	0	3	0	0	2	0	3	3	3	0	0	0	0	0	0	1	1	0	0	1	0	0	0	1	2	0	1	1	1	1
C201035	2	2	2	0	1	3	3	0	3	3	3	0	0	1	0	0	1	0	1	2	2	1	0	0	0	0	0	0	0	0	0	0	0	0	0	0	2	0	1	1	0	0
C201036	2	2	2	0	1	3	3	0	2	2	2	1	1	2	0	0	0	0	2	2	2	2	0	0	0	0	0	0	1	0	0	0	0	0	0	0	2	1	2	2	2	2
C201037	1	1	1	1	0	3	3	0	2	2	2	1	0	2	0	0	1	0	1	2	2	0	0	0	0	0	0	1	1	0	0	0	0	0	0	0	0	0	1	1	1	1
C201038	2	2	2	0	0	3	3	1	1	1	2	1	1	3	1	1	0	0	1	2	3	1	1	0	0	0	1	1	0	0	0	0	0	1	1	0	2	2	1	2	1	0
C201039	3	3	3	1	0	3	3	0	3	1	3	1	1	1	0	0	1	0	2	1	2	1	0	0	0	0	0	0	0	0	0	0	0	1	0	0	0	1	1	1	1	2
C201040	2	2	2	1	1	3	3	0	2	2	2	0	0	2	0	0	2	0	2	2	3	1	0	0	0	0	0	1	2	0	0	0	0	1	1	0	2	1	1	1	2	2
C201041	2	2	2	0	1	3	3	0	3	2	3	1	0	1	0	0	0	0	0	2	1	1	1	0	0	0	0	1	0	0	0	1	0	0	0	2	2	1	1	1	1	0
C201042	3	3	3	1	0	3	3	2	3	0	3	0	0	2	0	0	0	0	3	2	2	1	0	0	0	0	0	0	0	0	0	0	0	0	1	0	1	1	1	1	0	1
C201043	2	2	2	0	3	3	3	1	3	2	3	0	0	2	1	1	0	0	2	2	2	2	1	1	0	0	0	0	0	0	0	0	0	0	0	1	1	1	1	1	2	2
C201044	2	2	2	1	0	3	3	0	2	2	3	0	0	3	0	0	0	0	2	2	2	2	1	1	0	0	0	0	0	0	0	0	0	1	1	1	1	0	1	2	2	1
C201045	3	3	3	0	3	3	3	0	3	3	3	0	0	3	0	0	0	0	2	3	2	0	0	0	1	0	0	1	1	0	0	0	0	0	0	0	1	1	1	1	1	1
C201046	2	2	2	0	1	3	3	0	3	3	3	0	0	1	0	0	1	0	1	2	2	1	0	0	0	0	0	0	0	0	0	0	0	0	0	0	2	0	1	1	0	0
C201047	2	2	2	0	1	3	3	0	2	2	2	1	1	2	0	0	0	0	2	2	2	2	0	0	0	0	0	0	1	0	0	0	0	0	0	0	2	1	2	2	2	2
C201048	1	1	1	1	0	3	3	0	2	2	2	1	0	2	0	0	1	0	1	2	2	0	0	0	0	0	0	1	1	0	0	0	0	0	0	0	0	0	1	1	1	1
C201049	2	2	2	0	0	3	3	1	1	1	2	1	1	3	1	1	0	0	1	2	3	1	1	0	0	0	1	1	0	0	0	0	0	1	1	0	2	2	1	2	1	0
C201050	3	3	3	1	0	3	3	0	3	1	3	1	1	1	0	0	1	0	2	1	2	1	0	0	0	0	0	0	0	0	0	0	0	1	0	0	0	1	1	1	1	2
C201051	2	2	2	0	0	2	2	0	1	1	1	0	0	1	0	0	2	0	2	2	1	1	0	0	1	0	0	1	1	1	1	0	0	0	0	1	0	1	1	1	1	0
C201052	1	1	2	0	0	3	3	3	1	3	1	1	2	2	1	1	2	1	2	2	2	0	0	0	0	0	0	2	2	0	0	0	0	1	1	0	1	0	1	1	1	1
C201053	2	2	3	0	1	2	2	1	0	0	0	1	1	2	1	1	2	0	2	2	2	1	0	0	1	0	0	1	0	0	0	1	0	0	0	1	1	1	1	1	1	0
C201054	1	1	1	0	0	2	2	0	2	2	2	0	0	2	0	0	0	0	0	1	1	0	0	0	0	0	0	0	0	0	0	0	0	0	0	0	0	0	1	1	0	0
C201055	2	3	2	0	0	3	3	0	3	3	3	0	2	2	2	1	1	0	0	1	2	1	1	1	0	0	0	2	0	0	0	0	0	1	1	1	2	0	3	3	2	1
C201056	3	3	3	1	0	3	3	1	3	2	3	0	0	3	0	0	0	0	2	2	2	0	0	0	0	0	0	1	0	0	0	0	0	0	0	0	1	1	1	1	0	0
C201057	2	2	2	0	0	3	3	1	3	3	3	1	1	3	0	0	2	0	2	3	2	0	0	0	0	0	0	1	1	0	0	0	0	1	1	0	3	0	1	1	0	0
C201058	2	2	2	0	2	3	3	0	2	2	2	0	1	2	0	0	0	0	2	2	1	1	0	0	0	0	0	1	0	0	0	1	1	0	0	0	1	0	1	1	1	1
C201059	2	2	2	0	1	3	3	0	3	1	3	0	0	3	0	0	2	0	3	3	3	0	0	0	0	0	0	1	1	0	0	1	0	0	0	1	2	0	1	1	1	1
C201060	2	2	2	1	1	3	3	0	2	2	2	0	0	2	0	0	2	0	2	2	3	1	0	0	0	0	0	1	2	0	0	0	0	1	1	0	2	1	1	1	2	2
C201061	2	2	2	1	0	3	3	0	2	2	3	0	0	3	0	0	0	0	2	2	2	2	1	1	0	0	0	0	0	0	0	0	0	1	1	1	1	0	1	2	2	1
C201062	3	3	3	0	3	3	3	0	3	3	3	0	0	3	0	0	0	0	2	3	2	0	0	0	1	0	0	1	1	0	0	0	0	0	0	0	1	1	1	1	1	1
C201063	2	2	2	0	0	2	2	0	1	1	1	0	0	1	0	0	2	0	2	2	1	1	0	0	1	0	0	1	1	1	1	0	0	0	0	1	0	1	1	1	1	0
C201064	2	2	2	0	1	3	3	0	3	2	3	1	0	1	0	0	0	0	0	2	1	1	1	0	0	0	0	1	0	0	0	1	0	0	0	2	2	1	1	1	1	0
C201065	3	3	3	1	0	3	3	2	3	0	3	0	0	2	0	0	0	0	3	2	2	1	0	0	0	0	0	0	0	0	0	0	0	0	1	0	1	1	1	1	0	1
C201066	2	2	2	0	3	3	3	1	3	2	3	0	0	2	1	1	0	0	2	2	2	2	1	1	0	0	0	0	0	0	0	0	0	0	0	1	1	1	1	1	2	2
C201067	1	1	2	0	0	3	3	3	1	3	1	1	2	2	1	1	2	1	2	2	2	0	0	0	0	0	0	2	2	0	0	0	0	1	1	0	1	0	1	1	1	1
C201068	2	2	3	0	1	2	2	1	0	0	0	1	1	2	1	1	2	0	2	2	2	1	0	0	1	0	0	1	0	0	0	1	0	0	0	1	1	1	1	1	1	0
C201069	1	1	1	0	0	2	2	0	2	2	2	0	0	2	0	0	0	0	0	1	1	0	0	0	0	0	0	0	0	0	0	0	0	0	0	0	0	0	1	1	0	0
C201070	2	3	2	0	0	3	3	0	3	3	3	0	2	2	2	1	1	0	0	1	2	1	1	1	0	0	0	2	0	0	0	0	0	1	1	1	2	0	3	3	2	1
C201101	3	3	3	1	0	3	3	1	3	2	3	0	0	3	0	0	0	0	2	2	2	0	0	0	0	0	0	1	0	0	0	0	0	0	0	0	1	1	1	1	0	0
C201102	2	2	2	0	0	3	3	1	3	3	3	1	1	3	0	0	2	0	2	3	2	0	0	0	0	0	0	1	1	0	0	0	0	1	1	0	3	0	1	1	0	0
C201103	2	2	2	0	2	3	3	0	2	2	2	0	1	2	0	0	0	0	2	2	1	1	0	0	0	0	0	1	0	0	0	1	1	0	0	0	1	0	1	1	1	1
C201104	2	2	2	0	1	3	3	0	3	1	3	0	0	3	0	0	2	0	3	3	3	0	0	0	0	0	0	1	1	0	0	1	0	0	0	1	2	0	1	1	1	1
C201105	2	2	2	0	1	3	3	0	3	3	3	0	0	1	0	0	1	0	1	2	2	1	0	0	0	0	0	0	0	0	0	0	0	0	0	0	2	0	1	1	0	0
C201106	2	2	2	0	1	3	3	0	2	2	2	1	1	2	0	0	0	0	2	2	2	2	0	0	0	0	0	0	1	0	0	0	0	0	0	0	2	1	2	2	2	2
C201107	1	1	1	1	0	3	3	0	2	2	2	1	0	2	0	0	1	0	1	2	2	0	0	0	0	0	0	1	1	0	0	0	0	0	0	0	0	0	1	1	1	1
C201108	2	2	2	0	0	3	3	1	1	1	2	1	1	3	1	1	0	0	1	2	3	1	1	0	0	0	1	1	0	0	0	0	0	1	1	0	2	2	1	2	1	0
C201109	3	3	3	1	0	3	3	0	3	1	3	1	1	1	0	0	1	0	2	1	2	1	0	0	0	0	0	0	0	0	0	0	0	1	0	0	0	1	1	1	1	2
C201110	2	2	2	1	1	3	3	0	2	2	2	0	0	2	0	0	2	0	2	2	3	1	0	0	0	0	0	1	2	0	0	0	0	1	1	0	2	1	1	1	2	2
C201111	2	2	2	0	1	3	3	0	3	2	3	1	0	1	0	0	0	0	0	2	1	1	1	0	0	0	0	1	0	0	0	1	0	0	0	2	2	1	1	1	1	0
C201112	3	3	3	1	0	3	3	2	3	0	3	0	0	2	0	0	0	0	3	2	2	1	0	0	0	0	0	0	0	0	0	0	0	0	1	0	1	1	1	1	0	1
C201113	2	2	2	0	3	3	3	1	3	2	3	0	0	2	1	1	0	0	2	2	2	2	1	1	0	0	0	0	0	0	0	0	0	0	0	1	1	1	1	1	2	2
C201114	2	2	3	0	1	2	2	1	0	0	0	1	1	2	1	1	2	0	2	2	2	1	0	0	1	0	0	1	0	0	0	1	0	0	0	1	1	1	1	1	1	0
C201115	1	1	1	0	0	2	2	0	2	2	2	0	0	2	0	0	0	0	0	1	1	0	0	0	0	0	0	0	0	0	0	0	0	0	0	0	0	0	1	1	0	0
C201116	2	3	2	0	0	3	3	0	3	3	3	0	2	2	2	1	1	0	0	1	2	1	1	1	0	0	0	2	0	0	0	0	0	1	1	1	2	0	3	3	2	1
C201117	2	2	2	1	0	3	3	0	2	2	3	0	0	3	0	0	0	0	2	2	2	2	1	1	0	0	0	0	0	0	0	0	0	1	1	1	1	0	1	2	2	1
C201118	3	3	3	0	3	3	3	0	3	3	3	0	0	3	0	0	0	0	2	3	2	0	0	0	1	0	0	1	1	0	0	0	0	0	0	0	1	1	1	1	1	1
C201119	2	2	2	0	0	2	2	0	1	1	1	0	0	1	0	0	2	0	2	2	1	1	0	0	1	0	0	1	1	1	1	0	0	0	0	1	0	1	1	1	1	0
C201120	1	1	2	0	0	3	3	3	1	3	1	1	2	2	1	1	2	1	2	2	2	0	0	0	0	0	0	2	2	0	0	0	0	1	1	0	1	0	1	1	1	1
C201121	3	3	3	1	0	3	3	1	3	2	3	0	0	3	0	0	0	0	2	2	2	0	0	0	0	0	0	1	0	0	0	0	0	0	0	0	1	1	1	1	0	0
C201122	2	2	2	0	0	3	3	1	3	3	3	1	1	3	0	0	2	0	2	3	2	0	0	0	0	0	0	1	1	0	0	0	0	1	1	0	3	0	1	1	0	0
C201123	2	2	2	0	2	3	3	0	2	2	2	0	1	2	0	0	0	0	2	2	1	1	0	0	0	0	0	1	0	0	0	1	1	0	0	0	1	0	1	1	1	1
C201124	2	2	2	0	1	3	3	0	3	1	3	0	0	3	0	0	2	0	3	3	3	0	0	0	0	0	0	1	1	0	0	1	0	0	0	1	2	0	1	1	1	1
C201125	2	2	2	0	1	3	3	0	3	3	3	0	0	1	0	0	1	0	1	2	2	1	0	0	0	0	0	0	0	0	0	0	0	0	0	0	2	0	1	1	0	0
C201126	2	2	2	0	1	3	3	0	2	2	2	1	1	2	0	0	0	0	2	2	2	2	0	0	0	0	0	0	1	0	0	0	0	0	0	0	2	1	2	2	2	2
C201127	1	1	1	1	0	3	3	0	2	2	2	1	0	2	0	0	1	0	1	2	2	0	0	0	0	0	0	1	1	0	0	0	0	0	0	0	0	0	1	1	1	1
C201128	2	2	2	0	0	3	3	1	1	1	2	1	1	3	1	1	0	0	1	2	3	1	1	0	0	0	1	1	0	0	0	0	0	1	1	0	2	2	1	2	1	0
C201129	3	3	3	1	0	3	3	0	3	1	3	1	1	1	0	0	1	0	2	1	2	1	0	0	0	0	0	0	0	0	0	0	0	1	0	0	0	1	1	1	1	2
C201130	2	2	2	1	1	3	3	0	2	2	2	0	0	2	0	0	2	0	2	2	3	1	0	0	0	0	0	1	2	0	0	0	0	1	1	0	2	1	1	1	2	2
C201131	2	2	2	0	1	3	3	0	3	2	3	1	0	1	0	0	0	0	0	2	1	1	1	0	0	0	0	1	0	0	0	1	0	0	0	2	2	1	1	1	1	0
C201132	3	3	3	1	0	3	3	2	3	0	3	0	0	2	0	0	0	0	3	2	2	1	0	0	0	0	0	0	0	0	0	0	0	0	1	0	1	1	1	1	0	1
C201133	2	2	2	0	0	2	2	0	1	1	1	0	0	1	0	0	2	0	2	2	1	1	0	0	1	0	0	1	1	1	1	0	0	0	0	1	0	1	1	1	1	0
C201134	1	1	2	0	0	3	3	3	1	3	1	1	2	2	1	1	2	1	2	2	2	0	0	0	0	0	0	2	2	0	0	0	0	1	1	0	1	0	1	1	1	1
C201135	2	2	2	0	3	3	3	1	3	2	3	0	0	2	1	1	0	0	2	2	2	2	1	1	0	0	0	0	0	0	0	0	0	0	0	1	1	1	1	1	2	2
C201136	2	2	2	1	0	3	3	0	2	2	3	0	0	3	0	0	0	0	2	2	2	2	1	1	0	0	0	0	0	0	0	0	0	1	1	1	1	0	1	2	2	1
C201137	3	3	3	0	3	3	3	0	3	3	3	0	0	3	0	0	0	0	2	3	2	0	0	0	1	0	0	1	1	0	0	0	0	0	0	0	1	1	1	1	1	1
C201138	2	2	2	0	1	3	3	0	3	1	3	0	0	3	0	0	2	0	3	3	3	0	0	0	0	0	0	1	1	0	0	1	0	0	0	1	2	0	1	1	1	1
C201139	2	2	2	0	1	3	3	0	3	3	3	0	0	1	0	0	1	0	1	2	2	1	0	0	0	0	0	0	0	0	0	0	0	0	0	0	2	0	1	1	0	0
C201140	2	2	3	0	1	2	2	1	0	0	0	1	1	2	1	1	2	0	2	2	2	1	0	0	1	0	0	1	0	0	0	1	0	0	0	1	1	1	1	1	1	0
C201141	1	1	1	0	0	2	2	0	2	2	2	0	0	2	0	0	0	0	0	1	1	0	0	0	0	0	0	0	0	0	0	0	0	0	0	0	0	0	1	1	0	0
C201142	2	3	2	0	0	3	3	0	3	3	3	0	2	2	2	1	1	0	0	1	2	1	1	1	0	0	0	2	0	0	0	0	0	1	1	1	2	0	3	3	2	1
C201143	3	3	3	1	0	3	3	1	3	2	3	0	0	3	0	0	0	0	2	2	2	0	0	0	0	0	0	1	0	0	0	0	0	0	0	0	1	1	1	1	0	0
C201144	2	2	2	0	0	3	3	1	3	3	3	1	1	3	0	0	2	0	2	3	2	0	0	0	0	0	0	1	1	0	0	0	0	1	1	0	3	0	1	1	0	0
C201145	2	2	2	0	2	3	3	0	2	2	2	0	1	2	0	0	0	0	2	2	1	1	0	0	0	0	0	1	0	0	0	1	1	0	0	0	1	0	1	1	1	1
C201146	2	2	2	0	1	3	3	0	2	2	2	1	1	2	0	0	0	0	2	2	2	2	0	0	0	0	0	0	1	0	0	0	0	0	0	0	2	1	2	2	2	2
C201147	1	1	1	1	0	3	3	0	2	2	2	1	0	2	0	0	1	0	1	2	2	0	0	0	0	0	0	1	1	0	0	0	0	0	0	0	0	0	1	1	1	1
C201148	2	2	2	0	0	3	3	1	1	1	2	1	1	3	1	1	0	0	1	2	3	1	1	0	0	0	1	1	0	0	0	0	0	1	1	0	2	2	1	2	1	0
C201149	3	3	3	1	0	3	3	0	3	1	3	1	1	1	0	0	1	0	2	1	2	1	0	0	0	0	0	0	0	0	0	0	0	1	0	0	0	1	1	1	1	2
C201150	2	2	2	1	1	3	3	0	2	2	2	0	0	2	0	0	2	0	2	2	3	1	0	0	0	0	0	1	2	0	0	0	0	1	1	0	2	1	1	1	2	2
C201151	2	2	2	0	1	3	3	0	3	1	3	0	0	3	0	0	2	0	3	3	3	0	0	0	0	0	0	1	1	0	0	1	0	0	0	1	2	0	1	1	1	1
C201152	2	2	2	0	1	3	3	0	3	3	3	0	0	1	0	0	1	0	1	2	2	1	0	0	0	0	0	0	0	0	0	0	0	0	0	0	2	0	1	1	0	0
C201153	2	2	2	0	1	3	3	0	2	2	2	1	1	2	0	0	0	0	2	2	2	2	0	0	0	0	0	0	1	0	0	0	0	0	0	0	2	1	2	2	2	2
C201154	2	2	2	0	1	3	3	0	3	2	3	1	0	1	0	0	0	0	0	2	1	1	1	0	0	0	0	1	0	0	0	1	0	0	0	2	2	1	1	1	1	0
C201155	3	3	3	1	0	3	3	2	3	0	3	0	0	2	0	0	0	0	3	2	2	1	0	0	0	0	0	0	0	0	0	0	0	0	1	0	1	1	1	1	0	1
C201156	2	2	2	0	3	3	3	1	3	2	3	0	0	2	1	1	0	0	2	2	2	2	1	1	0	0	0	0	0	0	0	0	0	0	0	1	1	1	1	1	2	2
C201157	1	1	2	0	0	3	3	3	1	3	1	1	2	2	1	1	2	1	2	2	2	0	0	0	0	0	0	2	2	0	0	0	0	1	1	0	1	0	1	1	1	1
C201158	2	2	3	0	1	2	2	1	0	0	0	1	1	2	1	1	2	0	2	2	2	1	0	0	1	0	0	1	0	0	0	1	0	0	0	1	1	1	1	1	1	0
C201159	1	1	1	0	0	2	2	0	2	2	2	0	0	2	0	0	0	0	0	1	1	0	0	0	0	0	0	0	0	0	0	0	0	0	0	0	0	0	1	1	0	0
C201160	2	3	2	0	0	3	3	0	3	3	3	0	2	2	2	1	1	0	0	1	2	1	1	1	0	0	0	2	0	0	0	0	0	1	1	1	2	0	3	3	2	1
C201161	3	3	3	1	0	3	3	1	3	2	3	0	0	3	0	0	0	0	2	2	2	0	0	0	0	0	0	1	0	0	0	0	0	0	0	0	1	1	1	1	0	0
C201162	2	2	2	0	0	3	3	1	3	3	3	1	1	3	0	0	2	0	2	3	2	0	0	0	0	0	0	1	1	0	0	0	0	1	1	0	3	0	1	1	0	0
C201163	2	2	2	0	2	3	3	0	2	2	2	0	1	2	0	0	0	0	2	2	1	1	0	0	0	0	0	1	0	0	0	1	1	0	0	0	1	0	1	1	1	1
C201164	2	2	2	1	0	3	3	0	2	2	3	0	0	3	0	0	0	0	2	2	2	2	1	1	0	0	0	0	0	0	0	0	0	1	1	1	1	0	1	2	2	1
C201165	3	3	3	0	3	3	3	0	3	3	3	0	0	3	0	0	0	0	2	3	2	0	0	0	1	0	0	1	1	0	0	0	0	0	0	0	1	1	1	1	1	1
C201166	2	2	2	0	0	2	2	0	1	1	1	0	0	1	0	0	2	0	2	2	1	1	0	0	1	0	0	1	1	1	1	0	0	0	0	1	0	1	1	1	1	0
C201167	1	1	1	1	0	3	3	0	2	2	2	1	0	2	0	0	1	0	1	2	2	0	0	0	0	0	0	1	1	0	0	0	0	0	0	0	0	0	1	1	1	1
C201168	2	2	2	0	0	3	3	1	1	1	2	1	1	3	1	1	0	0	1	2	3	1	1	0	0	0	1	1	0	0	0	0	0	1	1	0	2	2	1	2	1	0
C201169	3	3	3	1	0	3	3	0	3	1	3	1	1	1	0	0	1	0	2	1	2	1	0	0	0	0	0	0	0	0	0	0	0	1	0	0	0	1	1	1	1	2
C201170	2	2	2	1	1	3	3	0	2	2	2	0	0	2	0	0	2	0	2	2	3	1	0	0	0	0	0	1	2	0	0	0	0	1	1	0	2	1	1	1	2	2

## Sheet: Sheet2
	Genetic disease				Genetic disease	Genetic maker	Epigenetic	Mitosis	Meiosis	Dynamic mutation	Euchromatin	Heterochromatin	Sex chromatin	Karyotype	Pedigree	Trisomy 21 syndrome	Trisomy 18 syndrome	Trisomy 13 syndrome	Turner syndrome	Klinefelter syndrome	Huntington chorea	Albinism type Ⅰ	Vitamin D resistant rickets	Duchenne muscular dystrophy	Heterogeneity	Genetic anticipation	Genetic imprinting	Delayed dominance	Irregular dominance	Incomplete dominance	Gene pleiotropy	Quantitative trait	Qualitative trait	Genetic susceptibility	Genetic liability	Coefficient of relationship	Inbreeding coefficient	Law of genetic equilibrium	Mitochondrial disease	Genetic hypothesis of tumorigenesis	Gene therapy	Genetic diagnosis	Genetic counseling	Genetic screening
	Genetic maker
	Epigenetic
	Mitosis
	Meiosis
	Dynamic mutation
	Euchromatin
	Heterochromatin
	Sex chromatin
	Karyotype
	Pedigree
	Trisomy 21 syndrome
	Trisomy 18 syndrome
	Trisomy 13 syndrome
	Turner syndrome
	Klinefelter syndrome
	Huntington chorea
	Albinism type Ⅰ
	Vitamin D resistant rickets
	Duchenne muscular dystrophy
	Heterogeneity
	Genetic anticipation
	Genetic imprinting
	Delayed dominance
	Irregular dominance
	Incomplete dominance
	Gene pleiotropy
	Quantitative trait
	Qualitative trait
	Genetic susceptibility
	Genetic liability
	Coefficient of relationship
	Inbreeding coefficient
	Law of genetic equilibrium
	Mitochondrial disease
	Genetic hypothesis of tumorigenesis
	Gene therapy
	Genetic diagnosis
	Genetic counseling
	Genetic screening
