# Supplementary material for: Role-playing is an effective instructional strategy for genetic counseling training: an investigation and comparative study
Source: BMC Med Educ. 2016 Sep 2;16(1):235. doi: 10.1186/s12909-016-0756-4 (PMC5010759; doi:10.1186/s12909-016-0756-4)
Supplement: Additional file 2: — Students’ ranks in post-training instructional tests on 42 key elements of genetic counseling. (XLS 75 kb) [file 12909_2016_756_MOESM2_ESM.xls]

## Sheet: Sheet1
Sample ID	Congenital disease	Familial disease	Genetic disease	Genetic maker	Epigenetic	Mitosis	Meiosis	Dynamic mutation	Euchromatin	Heterochromatin	Sex chromatin	Karyotype	Pedigree	Trisomy 21 syndrome	Trisomy 18 syndrome	Trisomy 13 syndrome	Turner syndrome	Klinefelter syndrome	Huntington chorea	Albinism type Ⅰ	Vitamin D resistant rickets	Duchenne muscular dystrophy	Heterogeneity	Genetic anticipation	Genetic imprinting	Delayed dominance	Irregular dominance	Incomplete dominance	Gene pleiotropy	Quantitative trait	Qualitative trait	Genetic susceptibility	Genetic liability	Coefficient of relationship	Inbreeding coefficient	Law of genetic equilibrium	Mitochondrial disease	Genetic hypothesis of tumorigenesis	Gene therapy	Genetic diagnosis	Genetic counseling	Genetic screening
C200901	2	3	3	3	3	3	3	3	3	3	3	3	3	3	3	3	3	3	3	3	3	2	3	3	3	3	3	3	3	3	3	3	3	3	3	3	3	3	3	3	3	3
C200902	3	3	3	3	3	3	3	3	3	3	3	3	3	3	3	3	3	2	2	2	2	2	3	3	3	3	2	3	3	3	3	3	3	3	3	3	2	3	3	3	3	2
C200903	3	3	3	3	3	3	3	3	3	3	3	3	3	3	3	3	3	3	3	3	3	2	3	3	3	3	3	3	2	3	3	3	3	3	3	3	2	3	2	2	2	2
C200904	3	3	3	3	3	3	3	3	3	3	3	3	3	3	3	3	3	3	3	3	3	3	3	3	3	3	3	3	3	3	3	3	3	3	3	3	3	3	3	3	3	3
C200905	3	3	3	3	2	3	3	2	3	2	3	3	3	3	2	2	3	3	2	2	2	1	3	3	3	3	3	3	3	3	3	3	3	3	3	3	3	3	2	2	3	3
C200906	3	3	3	3	3	3	3	3	3	3	3	3	3	3	3	3	3	3	3	3	2	2	3	3	3	3	3	3	3	3	3	3	3	3	3	3	3	3	3	3	3	3
C200907	3	3	3	3	3	3	3	3	3	3	3	3	3	3	3	3	3	2	2	3	2	2	3	3	3	3	3	3	3	3	3	3	3	3	3	3	3	3	3	3	3	3
C200908	3	3	3	2	2	3	3	3	3	3	2	2	3	3	2	2	3	3	2	2	2	1	2	2	2	3	3	3	2	3	3	3	3	3	3	3	2	2	3	3	2	2
C200909	2	2	3	2	2	3	3	2	2	2	3	2	2	3	3	2	2	2	2	2	2	1	2	2	2	3	3	3	3	3	3	3	3	3	3	3	2	2	2	2	2	2
C200910	3	3	3	3	3	3	3	3	3	3	3	2	3	3	2	2	3	3	3	2	3	3	3	3	3	3	3	3	3	3	3	3	3	3	3	3	2	2	2	3	3	2
C200911	3	3	3	3	3	3	3	3	3	3	3	3	3	3	3	3	3	3	3	3	2	2	3	3	3	3	3	3	3	3	3	3	3	3	3	3	2	3	3	3	3	3
C200912	3	3	3	3	3	3	3	3	3	3	3	3	3	3	2	2	3	2	3	3	3	2	3	3	3	3	3	3	3	3	3	3	3	3	3	3	3	3	3	3	3	2
C200913	3	3	3	3	3	3	3	3	3	3	3	3	3	3	3	3	3	3	0	3	3	3	3	3	3	3	3	3	3	3	3	3	3	3	3	3	2	3	3	3	3	3
C200914	3	3	3	3	3	3	3	2	3	3	3	3	3	3	2	2	3	3	3	3	3	3	3	3	3	3	2	2	3	3	3	3	3	3	2	3	3	3	3	3	3	2
C200915	3	3	3	3	3	3	3	3	3	3	3	3	3	3	3	3	3	3	3	3	3	3	3	3	3	3	3	3	3	3	3	3	3	3	3	3	3	3	3	3	3	3
C200916	3	3	3	3	3	3	3	3	3	3	3	3	3	3	3	3	3	3	3	3	3	3	3	3	3	3	3	3	3	3	3	3	3	3	3	3	3	3	3	3	3	3
C200917	3	3	3	3	3	3	3	2	3	3	3	3	3	3	2	2	3	3	3	3	3	2	3	3	3	3	3	3	3	3	3	3	3	3	3	3	3	3	3	3	2	2
C200918	3	3	3	3	3	3	3	3	3	3	3	3	3	3	3	3	3	3	3	3	2	2	3	3	3	3	3	3	3	3	3	3	3	3	3	3	3	3	3	3	3	3
C200919	3	3	3	2	3	3	3	2	3	2	3	3	3	3	3	3	3	3	3	3	3	3	3	3	2	3	3	3	1	3	3	3	3	3	3	3	2	3	3	3	3	2
C200920	3	3	3	3	3	3	3	3	3	3	3	3	3	3	2	2	3	2	3	3	2	2	3	3	3	3	3	3	3	3	3	3	3	3	3	3	3	3	3	3	3	3
C200921	2	3	3	3	3	3	3	3	3	3	3	3	3	3	3	3	3	3	3	3	3	2	3	3	3	3	3	3	3	3	3	3	3	3	3	3	3	3	3	3	3	3
C200922	3	3	3	3	3	3	3	3	3	3	3	3	3	3	3	3	3	2	2	2	2	2	3	3	3	3	2	3	3	3	3	3	3	3	3	3	2	3	3	3	3	2
C200923	3	3	3	3	3	3	3	3	3	3	3	3	3	3	3	3	3	3	3	3	3	2	3	3	3	3	3	3	2	3	3	3	3	3	3	3	2	3	2	2	2	2
C200924	3	3	3	2	2	3	3	3	3	3	2	2	3	3	2	2	3	3	2	2	2	1	2	2	2	3	3	3	2	3	3	3	3	3	3	3	2	2	3	3	2	2
C200925	2	2	3	2	2	3	3	2	2	2	3	2	2	3	3	2	2	2	2	2	2	1	2	2	2	3	3	3	3	3	3	3	3	3	3	3	2	2	2	2	2	2
C200926	3	3	3	3	3	3	3	3	3	3	3	3	3	3	3	3	3	3	3	3	3	3	3	3	3	3	3	3	3	3	3	3	3	3	3	3	3	3	3	3	3	3
C200927	3	3	3	3	2	3	3	2	3	2	3	3	3	3	2	2	3	3	2	2	2	1	3	3	3	3	3	3	3	3	3	3	3	3	3	3	3	3	2	2	3	3
C200928	3	3	3	3	3	3	3	3	3	3	3	3	3	3	3	3	3	3	3	3	2	2	3	3	3	3	3	3	3	3	3	3	3	3	3	3	3	3	3	3	3	3
C200929	3	3	3	3	3	3	3	3	3	3	3	3	3	3	3	3	3	2	2	3	2	2	3	3	3	3	3	3	3	3	3	3	3	3	3	3	3	3	3	3	3	3
C200930	3	3	3	3	3	3	3	3	3	3	3	3	3	3	2	2	3	2	3	3	3	2	3	3	3	3	3	3	3	3	3	3	3	3	3	3	3	3	3	3	3	2
C200931	3	3	3	3	3	3	3	3	3	3	3	3	3	3	3	3	3	3	0	3	3	3	3	3	3	3	3	3	3	3	3	3	3	3	3	3	2	3	3	3	3	3
C200932	3	3	3	3	3	3	3	3	3	3	3	2	3	3	2	2	3	3	3	2	3	3	3	3	3	3	3	3	3	3	3	3	3	3	3	3	2	2	2	3	3	2
C200933	3	3	3	3	3	3	3	3	3	3	3	3	3	3	3	3	3	3	3	3	2	2	3	3	3	3	3	3	3	3	3	3	3	3	3	3	2	3	3	3	3	3
C200934	3	3	3	3	3	3	3	2	3	3	3	3	3	3	2	2	3	3	3	3	3	3	3	3	3	3	2	2	3	3	3	3	3	3	2	3	3	3	3	3	3	2
C200935	3	3	3	3	3	3	3	3	3	3	3	3	3	3	3	3	3	3	3	3	3	3	3	3	3	3	3	3	3	3	3	3	3	3	3	3	3	3	3	3	3	3
C200936	3	3	3	3	3	3	3	3	3	3	3	3	3	3	3	3	3	3	3	3	3	3	3	3	3	3	3	3	3	3	3	3	3	3	3	3	3	3	3	3	3	3
C200937	3	3	3	3	3	3	3	2	3	3	3	3	3	3	2	2	3	3	3	3	3	2	3	3	3	3	3	3	3	3	3	3	3	3	3	3	3	3	3	3	2	2
C200938	3	3	3	3	3	3	3	3	3	3	3	3	3	3	3	3	3	3	3	3	2	2	3	3	3	3	3	3	3	3	3	3	3	3	3	3	3	3	3	3	3	3
C200939	3	3	3	2	3	3	3	2	3	2	3	3	3	3	3	3	3	3	3	3	3	3	3	3	2	3	3	3	1	3	3	3	3	3	3	3	2	3	3	3	3	2
C200940	3	3	3	3	3	3	3	3	3	3	3	3	3	3	2	2	3	2	3	3	2	2	3	3	3	3	3	3	3	3	3	3	3	3	3	3	3	3	3	3	3	3
C200941	2	3	3	3	3	3	3	3	3	3	3	3	3	3	3	3	3	3	3	3	3	2	3	3	3	3	3	3	3	3	3	3	3	3	3	3	3	3	3	3	3	3
C200942	3	3	3	3	3	3	3	3	3	3	3	3	3	3	3	3	3	2	2	2	2	2	3	3	3	3	2	3	3	3	3	3	3	3	3	3	2	3	3	3	3	2
C200943	3	3	3	3	3	3	3	3	3	3	3	3	3	3	3	3	3	3	3	3	3	2	3	3	3	3	3	3	2	3	3	3	3	3	3	3	2	3	2	2	2	2
C200944	3	3	3	3	3	3	3	3	3	3	3	3	3	3	3	3	3	3	3	3	3	3	3	3	3	3	3	3	3	3	3	3	3	3	3	3	3	3	3	3	3	3
C200945	3	3	3	3	2	3	3	2	3	2	3	3	3	3	2	2	3	3	2	2	2	1	3	3	3	3	3	3	3	3	3	3	3	3	3	3	3	3	2	2	3	3
C200946	3	3	3	3	3	3	3	3	3	3	3	2	3	3	2	2	3	3	3	2	3	3	3	3	3	3	3	3	3	3	3	3	3	3	3	3	2	2	2	3	3	2
C200947	3	3	3	3	3	3	3	3	3	3	3	3	3	3	3	3	3	3	3	3	2	2	3	3	3	3	3	3	3	3	3	3	3	3	3	3	2	3	3	3	3	3
C200948	3	3	3	3	3	3	3	3	3	3	3	3	3	3	2	2	3	2	3	3	3	2	3	3	3	3	3	3	3	3	3	3	3	3	3	3	3	3	3	3	3	2
C200949	3	3	3	3	3	3	3	3	3	3	3	3	3	3	3	3	3	3	0	3	3	3	3	3	3	3	3	3	3	3	3	3	3	3	3	3	2	3	3	3	3	3
C200950	3	3	3	3	3	3	3	3	3	3	3	3	3	3	3	3	3	3	3	3	2	2	3	3	3	3	3	3	3	3	3	3	3	3	3	3	3	3	3	3	3	3
C200951	3	3	3	3	3	3	3	3	3	3	3	3	3	3	3	3	3	2	2	3	2	2	3	3	3	3	3	3	3	3	3	3	3	3	3	3	3	3	3	3	3	3
C200952	3	3	3	2	2	3	3	3	3	3	2	2	3	3	2	2	3	3	2	2	2	1	2	2	2	3	3	3	2	3	3	3	3	3	3	3	2	2	3	3	2	2
C200953	2	2	3	2	2	3	3	2	2	2	3	2	2	3	3	2	2	2	2	2	2	1	2	2	2	3	3	3	3	3	3	3	3	3	3	3	2	2	2	2	2	2
C200954	3	3	3	3	3	3	3	2	3	3	3	3	3	3	2	2	3	3	3	3	3	3	3	3	3	3	2	2	3	3	3	3	3	3	2	3	3	3	3	3	3	2
C200955	3	3	3	3	3	3	3	3	3	3	3	3	3	3	3	3	3	3	3	3	3	3	3	3	3	3	3	3	3	3	3	3	3	3	3	3	3	3	3	3	3	3
C200956	3	3	3	3	3	3	3	3	3	3	3	3	3	3	3	3	3	3	3	3	3	3	3	3	3	3	3	3	3	3	3	3	3	3	3	3	3	3	3	3	3	3
C200957	3	3	3	3	3	3	3	2	3	3	3	3	3	3	2	2	3	3	3	3	3	2	3	3	3	3	3	3	3	3	3	3	3	3	3	3	3	3	3	3	2	2
C200958	3	3	3	3	3	3	3	3	3	3	3	3	3	3	3	3	3	3	3	3	2	2	3	3	3	3	3	3	3	3	3	3	3	3	3	3	3	3	3	3	3	3
C200959	3	3	3	2	3	3	3	2	3	2	3	3	3	3	3	3	3	3	3	3	3	3	3	3	2	3	3	3	1	3	3	3	3	3	3	3	2	3	3	3	3	2
C200960	3	3	3	3	3	3	3	3	3	3	3	3	3	3	2	2	3	2	3	3	2	2	3	3	3	3	3	3	3	3	3	3	3	3	3	3	3	3	3	3	3	3
C201001	2	3	3	3	3	3	3	3	3	3	3	3	3	3	3	3	3	3	3	3	3	2	3	3	3	3	3	3	3	3	3	3	3	3	3	3	3	3	3	3	3	3
C201002	3	3	3	3	3	3	3	3	3	3	3	3	3	3	3	3	3	2	2	2	2	2	3	3	3	3	2	3	3	3	3	3	3	3	3	3	2	3	3	3	3	2
C201003	3	3	3	3	3	3	3	3	3	3	3	3	3	3	3	3	3	3	3	3	3	2	3	3	3	3	3	3	2	3	3	3	3	3	3	3	2	3	2	2	2	2
C201004	3	3	3	3	3	3	3	3	3	3	3	3	3	3	3	3	3	3	3	3	3	3	3	3	3	3	3	3	3	3	3	3	3	3	3	3	3	3	3	3	3	3
C201005	3	3	3	3	2	3	3	2	3	2	3	3	3	3	2	2	3	3	2	2	2	1	3	3	3	3	3	3	3	3	3	3	3	3	3	3	3	3	2	2	3	3
C201006	3	3	3	3	3	3	3	3	3	3	3	3	3	3	3	3	3	3	3	3	2	2	3	3	3	3	3	3	3	3	3	3	3	3	3	3	3	3	3	3	3	3
C201007	3	3	3	3	3	3	3	3	3	3	3	3	3	3	3	3	3	2	2	3	2	2	3	3	3	3	3	3	3	3	3	3	3	3	3	3	3	3	3	3	3	3
C201008	3	3	3	3	3	3	3	3	3	3	3	3	3	3	3	3	3	3	3	3	2	2	3	3	3	3	3	3	3	3	3	3	3	3	3	3	3	3	3	3	3	3
C201009	3	3	3	2	3	3	3	2	3	2	3	3	3	3	3	3	3	3	3	3	3	3	3	3	2	3	3	3	1	3	3	3	3	3	3	3	2	3	3	3	3	2
C201010	3	3	3	3	3	3	3	3	3	3	3	3	3	3	2	2	3	2	3	3	2	2	3	3	3	3	3	3	3	3	3	3	3	3	3	3	3	3	3	3	3	3
C201011	3	3	3	2	2	3	3	3	3	3	2	2	3	3	2	2	3	3	2	2	2	1	2	2	2	3	3	3	2	3	3	3	3	3	3	3	2	2	3	3	2	2
C201012	2	2	3	2	2	3	3	2	2	2	3	2	2	3	3	2	2	2	2	2	2	1	2	2	2	3	3	3	3	3	3	3	3	3	3	3	2	2	2	2	2	2
C201013	3	3	3	3	3	3	3	3	3	3	3	2	3	3	2	2	3	3	3	2	3	3	3	3	3	3	3	3	3	3	3	3	3	3	3	3	2	2	2	3	3	2
C201014	3	3	3	3	3	3	3	3	3	3	3	3	3	3	3	3	3	3	3	3	2	2	3	3	3	3	3	3	3	3	3	3	3	3	3	3	2	3	3	3	3	3
C201015	3	3	3	3	3	3	3	3	3	3	3	3	3	3	2	2	3	2	3	3	3	2	3	3	3	3	3	3	3	3	3	3	3	3	3	3	3	3	3	3	3	2
C201016	3	3	3	3	3	3	3	3	3	3	3	3	3	3	3	3	3	3	0	3	3	3	3	3	3	3	3	3	3	3	3	3	3	3	3	3	2	3	3	3	3	3
C201017	3	3	3	3	3	3	3	2	3	3	3	3	3	3	2	2	3	3	3	3	3	3	3	3	3	3	2	2	3	3	3	3	3	3	2	3	3	3	3	3	3	2
C201018	3	3	3	3	3	3	3	3	3	3	3	3	3	3	3	3	3	3	3	3	3	3	3	3	3	3	3	3	3	3	3	3	3	3	3	3	3	3	3	3	3	3
C201019	3	3	3	3	3	3	3	3	3	3	3	3	3	3	3	3	3	3	3	3	3	3	3	3	3	3	3	3	3	3	3	3	3	3	3	3	3	3	3	3	3	3
C201020	3	3	3	3	3	3	3	2	3	3	3	3	3	3	2	2	3	3	3	3	3	2	3	3	3	3	3	3	3	3	3	3	3	3	3	3	3	3	3	3	2	2
C201021	3	3	3	3	3	3	3	3	3	3	3	3	3	3	3	3	3	3	3	3	2	2	3	3	3	3	3	3	3	3	3	3	3	3	3	3	3	3	3	3	3	3
C201022	3	3	3	3	3	3	3	3	3	3	3	3	3	3	3	3	3	2	2	3	2	2	3	3	3	3	3	3	3	3	3	3	3	3	3	3	3	3	3	3	3	3
C201023	3	3	3	2	2	3	3	3	3	3	2	2	3	3	2	2	3	3	2	2	2	1	2	2	2	3	3	3	2	3	3	3	3	3	3	3	2	2	3	3	2	2
C201024	2	2	3	2	2	3	3	2	2	2	3	2	2	3	3	2	2	2	2	2	2	1	2	2	2	3	3	3	3	3	3	3	3	3	3	3	2	2	2	2	2	2
C201025	3	3	3	3	3	3	3	3	3	3	3	2	3	3	2	2	3	3	3	2	3	3	3	3	3	3	3	3	3	3	3	3	3	3	3	3	2	2	2	3	3	2
C201026	2	3	3	3	3	3	3	3	3	3	3	3	3	3	3	3	3	3	3	3	3	2	3	3	3	3	3	3	3	3	3	3	3	3	3	3	3	3	3	3	3	3
C201027	3	3	3	3	3	3	3	3	3	3	3	3	3	3	3	3	3	2	2	2	2	2	3	3	3	3	2	3	3	3	3	3	3	3	3	3	2	3	3	3	3	2
C201028	3	3	3	3	3	3	3	3	3	3	3	3	3	3	3	3	3	3	3	3	3	2	3	3	3	3	3	3	2	3	3	3	3	3	3	3	2	3	2	2	2	2
C201029	3	3	3	3	3	3	3	3	3	3	3	3	3	3	3	3	3	3	3	3	3	3	3	3	3	3	3	3	3	3	3	3	3	3	3	3	3	3	3	3	3	3
C201030	3	3	3	3	2	3	3	2	3	2	3	3	3	3	2	2	3	3	2	2	2	1	3	3	3	3	3	3	3	3	3	3	3	3	3	3	3	3	2	2	3	3
C201031	3	3	3	3	3	3	3	3	3	3	3	3	3	3	3	3	3	3	3	3	3	3	3	3	3	3	3	3	3	3	3	3	3	3	3	3	3	3	3	3	3	3
C201032	3	3	3	3	3	3	3	2	3	3	3	3	3	3	2	2	3	3	3	3	3	2	3	3	3	3	3	3	3	3	3	3	3	3	3	3	3	3	3	3	2	2
C201033	3	3	3	3	3	3	3	3	3	3	3	3	3	3	3	3	3	3	3	3	2	2	3	3	3	3	3	3	3	3	3	3	3	3	3	3	3	3	3	3	3	3
C201034	3	3	3	2	3	3	3	2	3	2	3	3	3	3	3	3	3	3	3	3	3	3	3	3	2	3	3	3	1	3	3	3	3	3	3	3	2	3	3	3	3	2
C201035	3	3	3	3	3	3	3	3	3	3	3	3	3	3	2	2	3	2	3	3	2	2	3	3	3	3	3	3	3	3	3	3	3	3	3	3	3	3	3	3	3	3
C201036	3	3	3	3	3	3	3	3	3	3	3	3	3	3	3	3	3	3	3	3	2	2	3	3	3	3	3	3	3	3	3	3	3	3	3	3	2	3	3	3	3	3
C201037	3	3	3	3	3	3	3	3	3	3	3	3	3	3	2	2	3	2	3	3	3	2	3	3	3	3	3	3	3	3	3	3	3	3	3	3	3	3	3	3	3	2
C201038	3	3	3	3	3	3	3	3	3	3	3	3	3	3	3	3	3	3	0	3	3	3	3	3	3	3	3	3	3	3	3	3	3	3	3	3	2	3	3	3	3	3
C201039	3	3	3	3	3	3	3	2	3	3	3	3	3	3	2	2	3	3	3	3	3	3	3	3	3	3	2	2	3	3	3	3	3	3	2	3	3	3	3	3	3	2
C201040	3	3	3	3	3	3	3	3	3	3	3	3	3	3	3	3	3	3	3	3	3	3	3	3	3	3	3	3	3	3	3	3	3	3	3	3	3	3	3	3	3	3
C201041	2	3	3	3	3	3	3	3	3	3	3	3	3	3	3	3	3	3	3	3	3	2	3	3	3	3	3	3	3	3	3	3	3	3	3	3	3	3	3	3	3	3
C201042	3	3	3	3	3	3	3	3	3	3	3	3	3	3	3	3	3	2	2	2	2	2	3	3	3	3	2	3	3	3	3	3	3	3	3	3	2	3	3	3	3	2
C201043	3	3	3	3	3	3	3	2	3	3	3	3	3	3	2	2	3	3	3	3	3	3	3	3	3	3	2	2	3	3	3	3	3	3	2	3	3	3	3	3	3	2
C201044	3	3	3	3	3	3	3	3	3	3	3	3	3	3	3	3	3	3	3	3	3	3	3	3	3	3	3	3	3	3	3	3	3	3	3	3	3	3	3	3	3	3
C201045	3	3	3	3	3	3	3	3	3	3	3	3	3	3	3	3	3	3	3	3	3	3	3	3	3	3	3	3	3	3	3	3	3	3	3	3	3	3	3	3	3	3
C201046	3	3	3	3	3	3	3	3	3	3	3	3	3	3	3	3	3	3	3	3	3	2	3	3	3	3	3	3	2	3	3	3	3	3	3	3	2	3	2	2	2	2
C201047	3	3	3	3	3	3	3	3	3	3	3	3	3	3	3	3	3	3	3	3	3	3	3	3	3	3	3	3	3	3	3	3	3	3	3	3	3	3	3	3	3	3
C201048	3	3	3	3	2	3	3	2	3	2	3	3	3	3	2	2	3	3	2	2	2	1	3	3	3	3	3	3	3	3	3	3	3	3	3	3	3	3	2	2	3	3
C201049	3	3	3	3	3	3	3	3	3	3	3	3	3	3	3	3	3	3	3	3	2	2	3	3	3	3	3	3	3	3	3	3	3	3	3	3	3	3	3	3	3	3
C201050	3	3	3	3	3	3	3	3	3	3	3	2	3	3	2	2	3	3	3	2	3	3	3	3	3	3	3	3	3	3	3	3	3	3	3	3	2	2	2	3	3	2
C201051	3	3	3	3	3	3	3	3	3	3	3	3	3	3	3	3	3	3	3	3	2	2	3	3	3	3	3	3	3	3	3	3	3	3	3	3	2	3	3	3	3	3
C201052	3	3	3	3	3	3	3	3	3	3	3	3	3	3	2	2	3	2	3	3	3	2	3	3	3	3	3	3	3	3	3	3	3	3	3	3	3	3	3	3	3	2
C201053	3	3	3	3	3	3	3	3	3	3	3	3	3	3	3	3	3	3	0	3	3	3	3	3	3	3	3	3	3	3	3	3	3	3	3	3	2	3	3	3	3	3
C201054	3	3	3	3	3	3	3	3	3	3	3	3	3	3	3	3	3	2	2	3	2	2	3	3	3	3	3	3	3	3	3	3	3	3	3	3	3	3	3	3	3	3
C201055	3	3	3	2	2	3	3	3	3	3	2	2	3	3	2	2	3	3	2	2	2	1	2	2	2	3	3	3	2	3	3	3	3	3	3	3	2	2	3	3	2	2
C201056	2	2	3	2	2	3	3	2	2	2	3	2	2	3	3	2	2	2	2	2	2	1	2	2	2	3	3	3	3	3	3	3	3	3	3	3	2	2	2	2	2	2
C201057	3	3	3	3	3	3	3	2	3	3	3	3	3	3	2	2	3	3	3	3	3	2	3	3	3	3	3	3	3	3	3	3	3	3	3	3	3	3	3	3	2	2
C201058	3	3	3	3	3	3	3	3	3	3	3	3	3	3	3	3	3	3	3	3	2	2	3	3	3	3	3	3	3	3	3	3	3	3	3	3	3	3	3	3	3	3
C201059	3	3	3	2	3	3	3	2	3	2	3	3	3	3	3	3	3	3	3	3	3	3	3	3	2	3	3	3	1	3	3	3	3	3	3	3	2	3	3	3	3	2
C201060	3	3	3	3	3	3	3	3	3	3	3	3	3	3	2	2	3	2	3	3	2	2	3	3	3	3	3	3	3	3	3	3	3	3	3	3	3	3	3	3	3	3
C201061	2	3	3	3	3	3	3	3	3	3	3	3	3	3	3	3	3	3	3	3	3	2	3	3	3	3	3	3	3	3	3	3	3	3	3	3	3	3	3	3	3	3
C201062	3	3	3	3	3	3	3	3	3	3	3	3	3	3	3	3	3	2	2	2	2	2	3	3	3	3	2	3	3	3	3	3	3	3	3	3	2	3	3	3	3	2
C201063	3	3	3	3	3	3	3	3	3	3	3	3	3	3	3	3	3	3	3	3	3	2	3	3	3	3	3	3	2	3	3	3	3	3	3	3	2	3	2	2	2	2
C201064	3	3	3	3	3	3	3	3	3	3	3	3	3	3	3	3	3	3	3	3	3	3	3	3	3	3	3	3	3	3	3	3	3	3	3	3	3	3	3	3	3	3
C201065	3	3	3	3	2	3	3	2	3	2	3	3	3	3	2	2	3	3	2	2	2	1	3	3	3	3	3	3	3	3	3	3	3	3	3	3	3	3	2	2	3	3
C201066	3	3	3	3	3	3	3	3	3	3	3	3	3	3	3	3	3	3	3	3	2	2	3	3	3	3	3	3	3	3	3	3	3	3	3	3	3	3	3	3	3	3
C201067	3	3	3	3	3	3	3	3	3	3	3	3	3	3	3	3	3	3	3	3	2	2	3	3	3	3	3	3	3	3	3	3	3	3	3	3	3	3	3	3	3	3
C201068	3	3	3	2	3	3	3	2	3	2	3	3	3	3	3	3	3	3	3	3	3	3	3	3	2	3	3	3	1	3	3	3	3	3	3	3	2	3	3	3	3	2
C201069	3	3	3	3	3	3	3	3	3	3	3	3	3	3	2	2	3	2	3	3	2	2	3	3	3	3	3	3	3	3	3	3	3	3	3	3	3	3	3	3	3	3
C201070	3	3	3	3	3	3	3	3	3	3	3	3	3	3	3	3	3	2	2	3	2	2	3	3	3	3	3	3	3	3	3	3	3	3	3	3	3	3	3	3	3	3
C201101	3	3	3	2	2	3	3	3	3	3	2	2	3	3	2	2	3	3	2	2	2	1	2	2	2	3	3	3	2	3	3	3	3	3	3	3	2	2	3	3	2	2
C201102	2	2	3	2	2	3	3	2	2	2	3	2	2	3	3	2	2	2	2	2	2	1	2	2	2	3	3	3	3	3	3	3	3	3	3	3	2	2	2	2	2	2
C201103	3	3	3	3	3	3	3	3	3	3	3	2	3	3	2	2	3	3	3	2	3	3	3	3	3	3	3	3	3	3	3	3	3	3	3	3	2	2	2	3	3	2
C201104	3	3	3	3	3	3	3	3	3	3	3	3	3	3	3	3	3	3	3	3	2	2	3	3	3	3	3	3	3	3	3	3	3	3	3	3	2	3	3	3	3	3
C201105	3	3	3	3	3	3	3	3	3	3	3	3	3	3	2	2	3	2	3	3	3	2	3	3	3	3	3	3	3	3	3	3	3	3	3	3	3	3	3	3	3	2
C201106	3	3	3	3	3	3	3	3	3	3	3	3	3	3	3	3	3	3	0	3	3	3	3	3	3	3	3	3	3	3	3	3	3	3	3	3	2	3	3	3	3	3
C201107	3	3	3	3	3	3	3	2	3	3	3	3	3	3	2	2	3	3	3	3	3	3	3	3	3	3	2	2	3	3	3	3	3	3	2	3	3	3	3	3	3	2
C201108	3	3	3	3	3	3	3	3	3	3	3	3	3	3	3	3	3	3	3	3	3	3	3	3	3	3	3	3	3	3	3	3	3	3	3	3	3	3	3	3	3	3
C201109	3	3	3	3	3	3	3	3	3	3	3	3	3	3	3	3	3	3	3	3	3	3	3	3	3	3	3	3	3	3	3	3	3	3	3	3	3	3	3	3	3	3
C201110	3	3	3	3	3	3	3	2	3	3	3	3	3	3	2	2	3	3	3	3	3	2	3	3	3	3	3	3	3	3	3	3	3	3	3	3	3	3	3	3	2	2
C201111	3	3	3	3	3	3	3	3	3	3	3	3	3	3	2	2	3	2	3	3	3	2	3	3	3	3	3	3	3	3	3	3	3	3	3	3	3	3	3	3	3	2
C201112	3	3	3	3	3	3	3	3	3	3	3	3	3	3	3	3	3	3	0	3	3	3	3	3	3	3	3	3	3	3	3	3	3	3	3	3	2	3	3	3	3	3
C201113	3	3	3	3	3	3	3	2	3	3	3	3	3	3	2	2	3	3	3	3	3	3	3	3	3	3	2	2	3	3	3	3	3	3	2	3	3	3	3	3	3	2
C201114	2	3	3	3	3	3	3	3	3	3	3	3	3	3	3	3	3	3	3	3	3	2	3	3	3	3	3	3	3	3	3	3	3	3	3	3	3	3	3	3	3	3
C201115	3	3	3	3	3	3	3	3	3	3	3	3	3	3	3	3	3	2	2	2	2	2	3	3	3	3	2	3	3	3	3	3	3	3	3	3	2	3	3	3	3	2
C201116	3	3	3	3	3	3	3	3	3	3	3	3	3	3	3	3	3	3	3	3	3	2	3	3	3	3	3	3	2	3	3	3	3	3	3	3	2	3	2	2	2	2
C201117	3	3	3	3	3	3	3	3	3	3	3	3	3	3	3	3	3	3	3	3	3	3	3	3	3	3	3	3	3	3	3	3	3	3	3	3	3	3	3	3	3	3
C201118	3	3	3	3	3	3	3	3	3	3	3	3	3	3	3	3	3	2	2	3	2	2	3	3	3	3	3	3	3	3	3	3	3	3	3	3	3	3	3	3	3	3
C201119	3	3	3	2	2	3	3	3	3	3	2	2	3	3	2	2	3	3	2	2	2	1	2	2	2	3	3	3	2	3	3	3	3	3	3	3	2	2	3	3	2	2
C201120	2	2	3	2	2	3	3	2	2	2	3	2	2	3	3	2	2	2	2	2	2	1	2	2	2	3	3	3	3	3	3	3	3	3	3	3	2	2	2	2	2	2
C201121	3	3	3	3	3	3	3	3	3	3	3	2	3	3	2	2	3	3	3	2	3	3	3	3	3	3	3	3	3	3	3	3	3	3	3	3	2	2	2	3	3	2
C201122	3	3	3	3	3	3	3	3	3	3	3	3	3	3	3	3	3	3	3	3	2	2	3	3	3	3	3	3	3	3	3	3	3	3	3	3	2	3	3	3	3	3
C201123	3	3	3	3	2	3	3	2	3	2	3	3	3	3	2	2	3	3	2	2	2	1	3	3	3	3	3	3	3	3	3	3	3	3	3	3	3	3	2	2	3	3
C201124	3	3	3	3	3	3	3	3	3	3	3	3	3	3	3	3	3	3	3	3	2	2	3	3	3	3	3	3	3	3	3	3	3	3	3	3	3	3	3	3	3	3
C201125	3	3	3	3	3	3	3	3	3	3	3	3	3	3	3	3	3	3	3	3	3	3	3	3	3	3	3	3	3	3	3	3	3	3	3	3	3	3	3	3	3	3
C201126	3	3	3	3	3	3	3	3	3	3	3	3	3	3	3	3	3	3	3	3	3	3	3	3	3	3	3	3	3	3	3	3	3	3	3	3	3	3	3	3	3	3
C201127	3	3	3	3	3	3	3	2	3	3	3	3	3	3	2	2	3	3	3	3	3	2	3	3	3	3	3	3	3	3	3	3	3	3	3	3	3	3	3	3	2	2
C201128	3	3	3	3	3	3	3	3	3	3	3	3	3	3	3	3	3	3	3	3	2	2	3	3	3	3	3	3	3	3	3	3	3	3	3	3	3	3	3	3	3	3
C201129	3	3	3	2	3	3	3	2	3	2	3	3	3	3	3	3	3	3	3	3	3	3	3	3	2	3	3	3	1	3	3	3	3	3	3	3	2	3	3	3	3	2
C201130	3	3	3	3	3	3	3	3	3	3	3	3	3	3	2	2	3	2	3	3	2	2	3	3	3	3	3	3	3	3	3	3	3	3	3	3	3	3	3	3	3	3
C201131	2	3	3	3	3	3	3	3	3	3	3	3	3	3	3	3	3	3	3	3	3	2	3	3	3	3	3	3	3	3	3	3	3	3	3	3	3	3	3	3	3	3
C201132	3	3	3	3	3	3	3	3	3	3	3	3	3	3	3	3	3	2	2	2	2	2	3	3	3	3	2	3	3	3	3	3	3	3	3	3	2	3	3	3	3	2
C201133	3	3	3	3	3	3	3	3	3	3	3	3	3	3	3	3	3	3	3	3	3	2	3	3	3	3	3	3	2	3	3	3	3	3	3	3	2	3	2	2	2	2
C201134	3	3	3	3	3	3	3	3	3	3	3	3	3	3	3	3	3	3	3	3	3	3	3	3	3	3	3	3	3	3	3	3	3	3	3	3	3	3	3	3	3	3
C201135	3	3	3	3	2	3	3	2	3	2	3	3	3	3	2	2	3	3	2	2	2	1	3	3	3	3	3	3	3	3	3	3	3	3	3	3	3	3	2	2	3	3
C201136	3	3	3	3	3	3	3	3	3	3	3	3	3	3	3	3	3	3	3	3	2	2	3	3	3	3	3	3	3	3	3	3	3	3	3	3	3	3	3	3	3	3
C201137	3	3	3	3	3	3	3	3	3	3	3	3	3	3	3	3	3	2	2	3	2	2	3	3	3	3	3	3	3	3	3	3	3	3	3	3	3	3	3	3	3	3
C201138	3	3	3	3	3	3	3	3	3	3	3	2	3	3	2	2	3	3	3	2	3	3	3	3	3	3	3	3	3	3	3	3	3	3	3	3	2	2	2	3	3	2
C201139	3	3	3	3	3	3	3	3	3	3	3	3	3	3	3	3	3	3	3	3	2	2	3	3	3	3	3	3	3	3	3	3	3	3	3	3	2	3	3	3	3	3
C201140	3	3	3	2	2	3	3	3	3	3	2	2	3	3	2	2	3	3	2	2	2	1	2	2	2	3	3	3	2	3	3	3	3	3	3	3	2	2	3	3	2	2
C201141	2	2	3	2	2	3	3	2	2	2	3	2	2	3	3	2	2	2	2	2	2	1	2	2	2	3	3	3	3	3	3	3	3	3	3	3	2	2	2	2	2	2
C201142	3	3	3	3	3	3	3	3	3	3	3	3	3	3	3	3	3	3	3	3	3	3	3	3	3	3	3	3	3	3	3	3	3	3	3	3	3	3	3	3	3	3
C201143	3	3	3	3	3	3	3	2	3	3	3	3	3	3	2	2	3	3	3	3	3	2	3	3	3	3	3	3	3	3	3	3	3	3	3	3	3	3	3	3	2	2
C201144	3	3	3	3	3	3	3	3	3	3	3	3	3	3	2	2	3	2	3	3	3	2	3	3	3	3	3	3	3	3	3	3	3	3	3	3	3	3	3	3	3	2
C201145	3	3	3	3	3	3	3	3	3	3	3	3	3	3	3	3	3	3	0	3	3	3	3	3	3	3	3	3	3	3	3	3	3	3	3	3	2	3	3	3	3	3
C201146	3	3	3	3	3	3	3	2	3	3	3	3	3	3	2	2	3	3	3	3	3	3	3	3	3	3	2	2	3	3	3	3	3	3	2	3	3	3	3	3	3	2
C201147	3	3	3	3	3	3	3	3	3	3	3	3	3	3	3	3	3	3	3	3	3	3	3	3	3	3	3	3	3	3	3	3	3	3	3	3	3	3	3	3	3	3
C201148	3	3	3	2	3	3	3	2	3	2	3	3	3	3	3	3	3	3	3	3	3	3	3	3	2	3	3	3	1	3	3	3	3	3	3	3	2	3	3	3	3	2
C201149	3	3	3	3	3	3	3	3	3	3	3	3	3	3	2	2	3	2	3	3	2	2	3	3	3	3	3	3	3	3	3	3	3	3	3	3	3	3	3	3	3	3
C201150	3	3	3	3	3	3	3	3	3	3	3	3	3	3	3	3	3	3	3	3	2	2	3	3	3	3	3	3	3	3	3	3	3	3	3	3	3	3	3	3	3	3
C201151	3	3	3	3	3	3	3	3	3	3	3	3	3	3	3	3	3	2	2	2	2	2	3	3	3	3	2	3	3	3	3	3	3	3	3	3	2	3	3	3	3	2
C201152	3	3	3	3	3	3	3	3	3	3	3	3	3	3	3	3	3	3	3	3	3	2	3	3	3	3	3	3	2	3	3	3	3	3	3	3	2	3	2	2	2	2
C201153	2	3	3	3	3	3	3	3	3	3	3	3	3	3	3	3	3	3	3	3	3	2	3	3	3	3	3	3	3	3	3	3	3	3	3	3	3	3	3	3	3	3
C201154	3	3	3	3	3	3	3	3	3	3	3	3	3	3	3	3	3	3	3	3	2	2	3	3	3	3	3	3	3	3	3	3	3	3	3	3	3	3	3	3	3	3
C201155	3	3	3	3	3	3	3	3	3	3	3	3	3	3	3	3	3	2	2	3	2	2	3	3	3	3	3	3	3	3	3	3	3	3	3	3	3	3	3	3	3	3
C201156	3	3	3	3	3	3	3	3	3	3	3	3	3	3	3	3	3	3	3	3	3	3	3	3	3	3	3	3	3	3	3	3	3	3	3	3	3	3	3	3	3	3
C201157	3	3	3	3	2	3	3	2	3	2	3	3	3	3	2	2	3	3	2	2	2	1	3	3	3	3	3	3	3	3	3	3	3	3	3	3	3	3	2	2	3	3
C201158	3	3	3	3	3	3	3	3	3	3	3	2	3	3	2	2	3	3	3	2	3	3	3	3	3	3	3	3	3	3	3	3	3	3	3	3	2	2	2	3	3	2
C201159	3	3	3	3	3	3	3	3	3	3	3	3	3	3	3	3	3	3	3	3	2	2	3	3	3	3	3	3	3	3	3	3	3	3	3	3	2	3	3	3	3	3
C201160	3	3	3	2	2	3	3	3	3	3	2	2	3	3	2	2	3	3	2	2	2	1	2	2	2	3	3	3	2	3	3	3	3	3	3	3	2	2	3	3	2	2
C201161	2	2	3	2	2	3	3	2	2	2	3	2	2	3	3	2	2	2	2	2	2	1	2	2	2	3	3	3	3	3	3	3	3	3	3	3	2	2	2	2	2	2
C201162	3	3	3	3	3	3	3	3	3	3	3	3	3	3	3	3	3	3	3	3	3	3	3	3	3	3	3	3	3	3	3	3	3	3	3	3	3	3	3	3	3	3
C201163	3	3	3	3	3	3	3	2	3	3	3	3	3	3	2	2	3	3	3	3	3	2	3	3	3	3	3	3	3	3	3	3	3	3	3	3	3	3	3	3	2	2
C201164	3	3	3	3	3	3	3	3	3	3	3	3	3	3	2	2	3	2	3	3	3	2	3	3	3	3	3	3	3	3	3	3	3	3	3	3	3	3	3	3	3	2
C201165	3	3	3	3	3	3	3	3	3	3	3	3	3	3	3	3	3	3	0	3	3	3	3	3	3	3	3	3	3	3	3	3	3	3	3	3	2	3	3	3	3	3
C201166	3	3	3	3	3	3	3	2	3	3	3	3	3	3	2	2	3	3	3	3	3	3	3	3	3	3	2	2	3	3	3	3	3	3	2	3	3	3	3	3	3	2
C201167	3	3	3	3	3	3	3	3	3	3	3	3	3	3	3	3	3	3	3	3	3	3	3	3	3	3	3	3	3	3	3	3	3	3	3	3	3	3	3	3	3	3
C201168	3	3	3	3	3	3	3	3	3	3	3	3	3	3	3	3	3	3	3	3	2	2	3	3	3	3	3	3	3	3	3	3	3	3	3	3	3	3	3	3	3	3
C201169	3	3	3	2	3	3	3	2	3	2	3	3	3	3	3	3	3	3	3	3	3	3	3	3	2	3	3	3	1	3	3	3	3	3	3	3	2	3	3	3	3	2
C201170	3	3	3	3	3	3	3	3	3	3	3	3	3	3	2	2	3	2	3	3	2	2	3	3	3	3	3	3	3	3	3	3	3	3	3	3	3	3	3	3	3	3
