# Supplementary material for: Role-playing is an effective instructional strategy for genetic counseling training: an investigation and comparative study
Source: BMC Med Educ. 2016 Sep 2;16(1):235. doi: 10.1186/s12909-016-0756-4 (PMC5010759; doi:10.1186/s12909-016-0756-4)
Supplement: Additional file 3: — Scores in final examination for Medical Genetics from 2006 to 2011. (XLS 34 kb) [file 12909_2016_756_MOESM3_ESM.xls]

## Sheet: Sheet1
2006(N=188)		2007(N=186)		2008(N=240)		2009(N=215)		2010(N=196)		2011(N=167)
Sample ID	Scores	Sample ID	Scores	Sample ID	Scores	Sample ID	Scores	Sample ID	Scores	Sample ID	Scores
2006001	80	2007001	65.5	2008001	86	2009001	77.5	2010001	86	2011001	77
2006002	75	2007002	79.5	2008002	77	2009002	74	2010002	81	2011002	50
2006003	80	2007003	64	2008003	86	2009003	69	2010003	88	2011003	63
2006004	69	2007004	76	2008004	65.5	2009004	81	2010004	87	2011004	88
2006005	73.5	2007005	80.5	2008005	78.5	2009005	69	2010005	74.5	2011005	81
2006006	71	2007006	76	2008006	86	2009006	74	2010006	85	2011006	89
2006007	76.5	2007007	68	2008007	84.5	2009007	73.5	2010007	89	2011007	93
2006008	64	2007008	82.5	2008008	88.5	2009008	85.5	2010008	80.5	2011008	76
2006009	78	2007009	77	2008009	82.5	2009009	73.5	2010009	77.5	2011009	60
2006010	75	2007010	69	2008010	76.5	2009010	84	2010010	93	2011010	80
2006011	82.5	2007011	67.5	2008011	78.5	2009011	71	2010011	87	2011011	82
2006012	76	2007012	79	2008012	71.5	2009012	74	2010012	87.5	2011012	91
2006013	79	2007013	84.5	2008013	67	2009013	75	2010013	93.5	2011013	84
2006014	72	2007014	76.5	2008014	83	2009014	60.5	2010014	85	2011014	83
2006015	74	2007015	78	2008015	78	2009015	72	2010015	94	2011015	90
2006016	84	2007016	81.5	2008016	83	2009016	67.5	2010016	84.5	2011016	63
2006017	91	2007017	90.5	2008017	82.5	2009017	78	2010017	73	2011017	90
2006018	79.5	2007018	81.5	2008018	79.5	2009018	78	2010018	77	2011018	87
2006019	84	2007019	81.5	2008019	80	2009019	76	2010019	86	2011019	85
2006020	77	2007020	74.5	2008020	80	2009020	84	2010020	84.5	2011020	89
2006021	80	2007021	83.5	2008021	72	2009021	71	2010021	89	2011021	90
2006022	79.5	2007022	73	2008022	85	2009022	68.5	2010022	93	2011022	80
2006023	85	2007023	61	2008023	75	2009023	78.5	2010023	90.5	2011023	87
2006024	79	2007024	73.5	2008024	79.5	2009024	74	2010024	95.5	2011024	84
2006025	77	2007025	72.5	2008025	85	2009025	77	2010025	92.5	2011025	88
2006026	85	2007026	72.5	2008026	79.5	2009026	74.5	2010026	81.5	2011026	83
2006027	80	2007027	79.5	2008027	80.5	2009027	85	2010027	93.5	2011027	88
2006028	76.5	2007028	80	2008028	77	2009028	87	2010028	84.5	2011028	86
2006029	71.5	2007029	78.5	2008029	80.5	2009029	87.5	2010029	93	2011029	81
2006030	85	2007030	64	2008030	78.5	2009030	78	2010030	85.5	2011030	90
2006031	82	2007031	64.5	2008031	81	2009031	78	2010031	93.5	2011031	50
2006032	83.5	2007032	68.5	2008032	75.5	2009032	86.5	2010032	73.5	2011032	61
2006033	80	2007033	61	2008033	79.5	2009033	79	2010033	85.5	2011033	78
2006034	77	2007034	74.5	2008034	81.5	2009034	86	2010034	80	2011034	71
2006035	82	2007035	62.5	2008035	72	2009035	76	2010035	92	2011035	80
2006036	83	2007036	75	2008036	77	2009036	70	2010036	78.5	2011036	91
2006037	73	2007037	74.5	2008037	81.5	2009037	81	2010037	76.5	2011037	83
2006038	79	2007038	83.5	2008038	79.5	2009038	66	2010038	68.5	2011038	77
2006039	74	2007039	80.5	2008039	73	2009039	74	2010039	52.5	2011039	74
2006040	74	2007040	79.5	2008040	74.5	2009040	79	2010040	91.5	2011040	85
2006041	80	2007041	76.5	2008041	54.5	2009041	76	2010041	78.5	2011041	97
2006042	66	2007042	73	2008042	74	2009042	85	2010042	85.5	2011042	81
2006043	69	2007043	73.5	2008043	76	2009043	64	2010043	79	2011043	87
2006044	85	2007044	73	2008044	84.5	2009044	79	2010044	95.5	2011044	72
2006045	90.5	2007045	71.5	2008045	71.5	2009045	74	2010045	87.5	2011045	77
2006046	86.5	2007046	73	2008046	90	2009046	86.5	2010046	89.5	2011046	81
2006047	95	2007047	76	2008047	81.5	2009047	73	2010047	88.5	2011047	89
2006048	79.5	2007048	89	2008048	71.5	2009048	71.5	2010048	90	2011048	89
2006049	79	2007049	75	2008049	81	2009049	68.5	2010049	91	2011049	73
2006050	85	2007050	72	2008050	86	2009050	77	2010050	82.5	2011050	90
2006051	92	2007051	87.5	2008051	67	2009051	80	2010051	77	2011051	76
2006052	81	2007052	86	2008052	84.5	2009052	91	2010052	81	2011052	73
2006053	97	2007053	73	2008053	76.5	2009053	83.5	2010053	87.5	2011053	91
2006054	85	2007054	88.5	2008054	78	2009054	63	2010054	76	2011054	89
2006055	75	2007055	77	2008055	70	2009055	80.5	2010055	87	2011055	92
2006056	86	2007056	69	2008056	60.5	2009056	80.5	2010056	84	2011056	77
2006057	87.5	2007057	78.5	2008057	70	2009057	74	2010057	84	2011057	84
2006058	84.5	2007058	66	2008058	83	2009058	77.5	2010058	81.5	2011058	77
2006059	86	2007059	74.5	2008059	93	2009059	75	2010059	81	2011059	60
2006060	82	2007060	66.5	2008060	88.5	2009060	78.5	2010060	89.5	2011060	85
2006061	90	2007061	64	2008061	83	2009061	60	2010061	85.5	2011061	83
2006062	82.5	2007062	79.5	2008062	83.5	2009062	74	2010062	83.5	2011062	85
2006063	81	2007063	77	2008063	81	2009063	83.5	2010063	85.5	2011063	82
2006064	82	2007064	69.5	2008064	82	2009064	77.5	2010064	72.5	2011064	81
2006065	74	2007065	71	2008065	80.5	2009065	85.5	2010065	90.5	2011065	94
2006066	85	2007066	74	2008066	80.5	2009066	76.5	2010066	88.5	2011066	83
2006067	91	2007067	65	2008067	85	2009067	78	2010067	83.5	2011067	94
2006068	81	2007068	70.5	2008068	77.5	2009068	77	2010068	87	2011068	84
2006069	88	2007069	73	2008069	65.5	2009069	88	2010069	82.5	2011069	89
2006070	88	2007070	72	2008070	82.5	2009070	68.5	2010070	79.5	2011070	87
2006071	81	2007071	94.5	2008071	81.5	2009071	85.5	2010071	76.5	2011071	86
2006072	76	2007072	87.5	2008072	75	2009072	81	2010072	82.5	2011072	80
2006073	88	2007073	64	2008073	77	2009073	67.5	2010073	89.5	2011073	89
2006074	79	2007074	70.5	2008074	91	2009074	85	2010074	79	2011074	89
2006075	83	2007075	76	2008075	70.5	2009075	71	2010075	83	2011075	91
2006076	87.5	2007076	62.5	2008076	78	2009076	84	2010076	88.5	2011076	67
2006077	86	2007077	66.5	2008077	70	2009077	79	2010077	88.5	2011077	90
2006078	76.5	2007078	66.5	2008078	88	2009078	79.5	2010078	87.5	2011078	84
2006079	89	2007079	90.5	2008079	78.5	2009079	85	2010079	88.5	2011079	90
2006080	76	2007080	68	2008080	78	2009080	85	2010080	94	2011080	96
2006081	83	2007081	72.5	2008081	88	2009081	75	2010081	78.5	2011081	64
2006082	78	2007082	79	2008082	84.5	2009082	83	2010082	79	2011082	84
2006083	78	2007083	60	2008083	75.5	2009083	71.5	2010083	85.5	2011083	78
2006084	88	2007084	72	2008084	69.5	2009084	83.5	2010084	87.5	2011084	78
2006085	83.5	2007085	72.5	2008085	68	2009085	74	2010085	76	2011085	93
2006086	81.5	2007086	69	2008086	85.5	2009086	82.5	2010086	81.5	2011086	76
2006087	92.5	2007087	61	2008087	87	2009087	74	2010087	96.5	2011087	89
2006088	75	2007088	82.5	2008088	75	2009088	71	2010088	80	2011088	89
2006089	90.5	2007089	89.5	2008089	84.5	2009089	84.5	2010089	85	2011089	81
2006090	81	2007090	63.5	2008090	75	2009090	68	2010090	81.5	2011090	74
2006091	78.5	2007091	85.5	2008091	76	2009091	68.5	2010091	95.5	2011091	65
2006092	88.5	2007092	60	2008092	76	2009092	71	2010092	88	2011092	69
2006093	81	2007093	72	2008093	78	2009093	87	2010093	68.5	2011093	89
2006094	88	2007094	93	2008094	76	2009094	80	2010094	93.5	2011094	73
2006095	67	2007095	69.5	2008095	60.5	2009095	81	2010095	87.5	2011095	91
2006096	60	2007096	71	2008096	66	2009096	80	2010096	83.5	2011096	83
2006097	74	2007097	79	2008097	93	2009097	76	2010097	90	2011097	86
2006098	89	2007098	77.5	2008098	79.5	2009098	67	2010098	89.5	2011098	84
2006099	77	2007099	70.5	2008099	67.5	2009099	87.5	2010099	83.5	2011099	90
2006100	87	2007100	60.5	2008100	72	2009100	88	2010100	79.5	2011100	96
2006101	82	2007101	82.5	2008101	80.5	2009101	77	2010101	85.5	2011101	78
2006102	84.5	2007102	60	2008102	76	2009102	75.5	2010102	86	2011102	84
2006103	76	2007103	71	2008103	83	2009103	73.5	2010103	90	2011103	80
2006104	76.5	2007104	72	2008104	85.5	2009104	81	2010104	88.5	2011104	71
2006105	89	2007105	78	2008105	70	2009105	88	2010105	81.5	2011105	79
2006106	78.5	2007106	82.5	2008106	75.5	2009106	74	2010106	95	2011106	71
2006107	80	2007107	72.5	2008107	67.5	2009107	75	2010107	86.5	2011107	86
2006108	78.5	2007108	64	2008108	83	2009108	70	2010108	91.5	2011108	71
2006109	85	2007109	82	2008109	63	2009109	78.5	2010109	96	2011109	93
2006110	86	2007110	77.5	2008110	60	2009110	77	2010110	88	2011110	85
2006111	84	2007111	85	2008111	80.5	2009111	81.5	2010111	92	2011111	94
2006112	82	2007112	68	2008112	79	2009112	68.5	2010112	89	2011112	80
2006113	81.5	2007113	82.5	2008113	76	2009113	87.5	2010113	91	2011113	80
2006114	82	2007114	76.5	2008114	77	2009114	78.5	2010114	87.5	2011114	86
2006115	82	2007115	76.5	2008115	62.5	2009115	81	2010115	94	2011115	77
2006116	70	2007116	66	2008116	86.5	2009116	76.5	2010116	92	2011116	79
2006117	79.5	2007117	79	2008117	60	2009117	79	2010117	85.5	2011117	88
2006118	74	2007118	65.5	2008118	71	2009118	82.5	2010118	93	2011118	90
2006119	77.5	2007119	88.5	2008119	77	2009119	77.5	2010119	83.5	2011119	86
2006120	78	2007120	70.5	2008120	70	2009120	83.5	2010120	90.5	2011120	89
2006121	75.5	2007121	63	2008121	71.5	2009121	87.5	2010121	79	2011121	88
2006122	86	2007122	83	2008122	90.5	2009122	75.5	2010122	95.5	2011122	78
2006123	73	2007123	60	2008123	60	2009123	79	2010123	94	2011123	91
2006124	84.5	2007124	62.5	2008124	80	2009124	73	2010124	92	2011124	74
2006125	63	2007125	63	2008125	85.5	2009125	73.5	2010125	91.5	2011125	80
2006126	78	2007126	75	2008126	78	2009126	78.5	2010126	85.5	2011126	90
2006127	78	2007127	67.5	2008127	86.5	2009127	88	2010127	70.5	2011127	91
2006128	88.5	2007128	80	2008128	86	2009128	66.5	2010128	92.5	2011128	89
2006129	85	2007129	75.5	2008129	76.5	2009129	75	2010129	81	2011129	97
2006130	82	2007130	76	2008130	78	2009130	78	2010130	84	2011130	85
2006131	76	2007131	60	2008131	85	2009131	82	2010131	84	2011131	82
2006132	76	2007132	62	2008132	82.5	2009132	78.5	2010132	82	2011132	69
2006133	78	2007133	74.5	2008133	71	2009133	69	2010133	81	2011133	90
2006134	86.5	2007134	62.5	2008134	70.5	2009134	78	2010134	89	2011134	86
2006135	76	2007135	82.5	2008135	82.5	2009135	79.5	2010135	94.5	2011135	79
2006136	77	2007136	78.5	2008136	77	2009136	80.5	2010136	91	2011136	91
2006137	80	2007137	94	2008137	70.5	2009137	79.5	2010137	85	2011137	88
2006138	77	2007138	67	2008138	64	2009138	68	2010138	72	2011138	78
2006139	82	2007139	78.5	2008139	83	2009139	71.5	2010139	86	2011139	79
2006140	75	2007140	89.5	2008140	82.5	2009140	80	2010140	75	2011140	85
2006141	84	2007141	72.5	2008141	80	2009141	77.5	2010141	86	2011141	77
2006142	61.5	2007142	81	2008142	81	2009142	68.5	2010142	93	2011142	86
2006143	82	2007143	83.5	2008143	60	2009143	74	2010143	89	2011143	29
2006144	86.5	2007144	81	2008144	70.5	2009144	81	2010144	81	2011144	83
2006145	83	2007145	66	2008145	72.5	2009145	81	2010145	92.5	2011145	87
2006146	78	2007146	72	2008146	74	2009146	69	2010146	85	2011146	82
2006147	83.5	2007147	83.5	2008147	57.5	2009147	78	2010147	84.5	2011147	85
2006148	70	2007148	79.5	2008148	70.5	2009148	79	2010148	86	2011148	72
2006149	86	2007149	60	2008149	64.5	2009149	79	2010149	91.5	2011149	86
2006150	63	2007150	73	2008150	67	2009150	76.5	2010150	94	2011150	79
2006151	84	2007151	61	2008151	79.5	2009151	80	2010151	91	2011151	80
2006152	86	2007152	76.5	2008152	73	2009152	79	2010152	98.5	2011152	82
2006153	90	2007153	74	2008153	68	2009153	77	2010153	93.5	2011153	94
2006154	69.5	2007154	75	2008154	80	2009154	77.5	2010154	96.5	2011154	96
2006155	67	2007155	75	2008155	67	2009155	75.5	2010155	91.5	2011155	91
2006156	79	2007156	70.5	2008156	81.5	2009156	85	2010156	82.5	2011156	79
2006157	73	2007157	67	2008157	77	2009157	79	2010157	84.5	2011157	77
2006158	83.5	2007158	63	2008158	71.5	2009158	71.5	2010158	92	2011158	81
2006159	76	2007159	78	2008159	74	2009159	76	2010159	86	2011159	87
2006160	90	2007160	83	2008160	88	2009160	78	2010160	97	2011160	62
2006161	64.5	2007161	85.5	2008161	79.5	2009161	84.5	2010161	82	2011161	72
2006162	64	2007162	79.5	2008162	77	2009162	67	2010162	77.5	2011162	93
2006163	72	2007163	80.5	2008163	75.5	2009163	82	2010163	84.5	2011163	88
2006164	86	2007164	81.5	2008164	68.5	2009164	82	2010164	81.5	2011164	88
2006165	77	2007165	78	2008165	69	2009165	53.5	2010165	93.5	2011165	80
2006166	83	2007166	76	2008166	79.5	2009166	85	2010166	92	2011166	99
2006167	66	2007167	77	2008167	76.5	2009167	79.5	2010167	82.5	2011167	75
2006168	81.5	2007168	81.5	2008168	57	2009168	71.5	2010168	88
2006169	87.5	2007169	89.5	2008169	62	2009169	85.5	2010169	74.5
2006170	84	2007170	81.5	2008170	77.5	2009170	71	2010170	83
2006171	86	2007171	74	2008171	73	2009171	79.5	2010171	93
2006172	79	2007172	63	2008172	73	2009172	91.5	2010172	78.5
2006173	80.5	2007173	60	2008173	79.5	2009173	78.5	2010173	90.5
2006174	82	2007174	73.5	2008174	77	2009174	76.5	2010174	92.5
2006175	86.5	2007175	80	2008175	62.5	2009175	84.5	2010175	94
2006176	88	2007176	88.5	2008176	72.5	2009176	77	2010176	86
2006177	89	2007177	81.5	2008177	75	2009177	70.5	2010177	90.5
2006178	78.5	2007178	85.5	2008178	72	2009178	70	2010178	93
2006179	77.5	2007179	85	2008179	72.5	2009179	77	2010179	92.5
2006180	78	2007180	89	2008180	62	2009180	71	2010180	81
2006181	75	2007181	92	2008181	86	2009181	76	2010181	69
2006182	87.5	2007182	72.5	2008182	90.5	2009182	79	2010182	81.5
2006183	81	2007183	67.5	2008183	79.5	2009183	84.5	2010183	86
2006184	69	2007184	95	2008184	89.5	2009184	76.5	2010184	95
2006185	78.5	2007185	86	2008185	89	2009185	84	2010185	93
2006186	70	2007186	63	2008186	84	2009186	70	2010186	94
2006187	85			2008187	83	2009187	66.5	2010187	86
2006188	74			2008188	77	2009188	77	2010188	69
				2008189	79	2009189	73	2010189	87.5
				2008190	73.5	2009190	73	2010190	79
				2008191	62.5	2009191	81	2010191	86.5
				2008192	53	2009192	85	2010192	87.5
				2008193	68.5	2009193	77.5	2010193	87.5
				2008194	64	2009194	77	2010194	66.5
				2008195	80	2009195	83.5	2010195	82
				2008196	72.5	2009196	77.5	2010196	84.5
				2008197	62	2009197	86.5
				2008198	83.5	2009198	69
				2008199	63	2009199	67
				2008200	67	2009200	68
				2008201	74	2009201	78
				2008202	79.5	2009202	78.5
				2008203	73	2009203	79
				2008204	64.5	2009204	77
				2008205	62	2009205	84
				2008206	77.5	2009206	81.5
				2008207	77.5	2009207	80.5
				2008208	74.5	2009208	72
				2008209	66	2009209	83.5
				2008210	73.5	2009210	87
				2008211	67.5	2009211	80.5
				2008212	70	2009212	84
				2008213	87	2009213	60.5
				2008214	60.5	2009214	77.5
				2008215	60	2009215	73
				2008216	80
				2008217	87.5
				2008218	72.5
				2008219	83
				2008220	84
				2008221	76.5
				2008222	78
				2008223	75.5
				2008224	71.5
				2008225	74
				2008226	72
				2008227	74
				2008228	78
				2008229	86.5
				2008230	79
				2008231	77
				2008232	83
				2008233	86
				2008234	85.5
				2008235	83
				2008236	79
				2008237	82.5
				2008238	63
				2008239	79.5
				2008240	75
